# Supplementary material for: 5-Anilino-3-benzyl­sulfanyl-6-(3-chloro­anilino)-1-phenyl-1H-pyrazolo­[3,4-d]pyrimidin-4(5H)-one
Source: Acta Crystallogr Sect E Struct Rep Online. 2012 Sep 8;68(Pt 10):o2895. doi: 10.1107/S1600536812037683 (PMC3470247; doi:10.1107/S1600536812037683)
Supplement: Supplementary file 1 [file e-68-o2895-sup1.cif]

##############################################################################
#                                                                            #
# This CIF contains the data in a paper accepted for publication in          #
# Acta Crystallographica Section E. It conforms to the requirements of       #
# Notes for Authors for Acta Crystallographica Section E, and has been       #
# peer reviewed under the auspices of the IUCr Commission on Journals.       #
#                                                                            #
# Full details of the Crystallographic Information File format               #
# are given in the paper "The Crystallographic Information File (CIF):       #
# a New Standard Archive File for Crystallography" by S. R. Hall, F. H.      #
# Allen and I. D. Brown [Acta Cryst. (1991), A47, 655-685].                  #
#                                                                            #
# The current version of the core CIF dictionary is obtainable from          #
# ftp://ftp.iucr.org/pub/cif_core.dic.                                       #
#                                                                            #
# Software is freely available for graphical display of the structure(s)     #
# in this CIF. For information consult the CIF software page                 #
# http://www.iucr.org/resources/cif/software.                                #
#                                                                            #
# This file may be used for bona fide research purposes within the           #
# scientific community so long as proper attribution is given to the journal # 
# article from which it was obtained.                                        #
#                                                                            #
##############################################################################
data_I
_audit_creation_method     SHELXL-97
_chemical_name_systematic
;
5-Anilino-3-benzylsulfanyl-6-(3-chloroanilino)-1-phenyl-1<i>H</i>-
pyrazolo[3,4-<i>d</i>]pyrimidin-4(5<i>H</i>)-one
;
_chemical_name_common     ?
_chemical_formula_moiety     'C30 H23 Cl N6 O S'
_chemical_formula_sum     'C30 H23 Cl N6 O S'
_chemical_formula_iupac     'C30 H23 Cl N6 O S'
_chemical_formula_weight     551.05
_chemical_melting_point     ?
_symmetry_cell_setting     triclinic
_symmetry_space_group_name_H-M     'P -1'
loop_
    _symmetry_equiv_pos_as_xyz
    'x, y, z'
    '-x, -y, -z'
_cell_length_a     10.881(5)
_cell_length_b     10.948(4)
_cell_length_c     12.496(5)
_cell_angle_alpha     103.824(7)
_cell_angle_beta     109.725(7)
_cell_angle_gamma     93.377(7)
_cell_volume     1344.7(9)
_cell_formula_units_Z     2
_cell_measurement_reflns_used     809
_cell_measurement_theta_min     2.57
_cell_measurement_theta_max     25.55
_cell_measurement_temperature     293(2)
_exptl_crystal_description     block
_exptl_crystal_colour     white
_exptl_crystal_size_max     0.42
_exptl_crystal_size_mid     0.40
_exptl_crystal_size_min     0.36
_exptl_crystal_density_diffrn     1.361
_exptl_crystal_density_meas     ?
_exptl_crystal_density_method     'not measured'
_exptl_crystal_F_000     572
_exptl_absorpt_coefficient_mu     0.256
_exptl_absorpt_correction_type     multi-scan
_exptl_absorpt_process_details     '(SADABS; Bruker 2000)'
_exptl_absorpt_correction_T_min     0.771383
_exptl_absorpt_correction_T_max     1.000000
_exptl_special_details     ?
_diffrn_ambient_temperature     293(2)
_diffrn_radiation_type     MoK\a
_diffrn_radiation_wavelength     0.71073
_diffrn_radiation_source     'fine-focus sealed tube'
_diffrn_radiation_monochromator     graphite
_diffrn_measurement_device_type     'Bruker SMART CCD area-detector'
_diffrn_measurement_method     'phi and omega scans'
_diffrn_detector_area_resol_mean     ?
_diffrn_reflns_number     7799
_diffrn_reflns_av_R_equivalents     0.0223
_diffrn_reflns_av_sigmaI/netI     0.0524
_diffrn_reflns_theta_min     1.94
_diffrn_reflns_theta_max     26.43
_diffrn_reflns_theta_full     25.00
_diffrn_measured_fraction_theta_max     0.984
_diffrn_measured_fraction_theta_full     0.995
_diffrn_reflns_limit_h_min     -13
_diffrn_reflns_limit_h_max     9
_diffrn_reflns_limit_k_min     -13
_diffrn_reflns_limit_k_max     13
_diffrn_reflns_limit_l_min     -9
_diffrn_reflns_limit_l_max     15
_diffrn_standards_number     ?
_diffrn_standards_interval_count     ?
_diffrn_standards_interval_time     ?
_diffrn_standards_decay_%     ?
_refine_special_details
;
Refinement of <i>F</i>^2^ against ALL reflections. The weighted <i>R</i>-factor
<i>wR</i> and goodness of fit <i>S</i> are based on <i>F</i>^2^, conventional
<i>R</i>-factors <i>R</i> are based on <i>F</i>, with <i>F</i> set to zero for
negative <i>F</i>^2^. The threshold expression of <i>F</i>^2^ >
\s(<i>F</i>^2^) is used only for calculating <i>R</i>-factors(gt) <i>etc</i>.
and is not relevant to the choice of reflections for refinement.
<i>R</i>-factors based on <i>F</i>^2^ are statistically about twice as large
as those based on <i>F</i>, and <i>R</i>- factors based on ALL data will be
even larger.
;
_reflns_number_total     5440
_reflns_number_gt     3418
_reflns_threshold_expression     I>2sigma(I)
_refine_ls_structure_factor_coef     Fsqd
_refine_ls_matrix_type     full
_refine_ls_R_factor_all     0.0886
_refine_ls_R_factor_gt     0.0461
_refine_ls_wR_factor_gt     0.0976
_refine_ls_wR_factor_ref     0.1144
_refine_ls_goodness_of_fit_ref     1.005
_refine_ls_restrained_S_all     1.005
_refine_ls_number_reflns     5440
_refine_ls_number_parameters     360
_refine_ls_number_restraints     0
_refine_ls_hydrogen_treatment     mixed
_refine_ls_weighting_scheme     calc
_refine_ls_weighting_details
         'calc w=1/[\s^2^(Fo^2^)+(0.0437P)^2^+0.3561P] where P=(Fo^2^+2Fc^2^)/3'
_atom_sites_solution_hydrogens     geom
_atom_sites_solution_primary     direct
_atom_sites_solution_secondary     difmap
_refine_ls_shift/su_max     0.001
_refine_ls_shift/su_mean     0.000
_refine_diff_density_max     0.400
_refine_diff_density_min     -0.396
_refine_ls_extinction_method     none
_refine_ls_extinction_coef     ?
loop_
    _atom_type_symbol
    _atom_type_description
    _atom_type_scat_dispersion_real
    _atom_type_scat_dispersion_imag
    _atom_type_scat_source
    'C' 'C' 0.0033 0.0016
                         'International Tables Vol C Tables 4.2.6.8 and 6.1.1.4'
    'H' 'H' 0.0000 0.0000
                         'International Tables Vol C Tables 4.2.6.8 and 6.1.1.4'
    'N' 'N' 0.0061 0.0033
                         'International Tables Vol C Tables 4.2.6.8 and 6.1.1.4'
    'O' 'O' 0.0106 0.0060
                         'International Tables Vol C Tables 4.2.6.8 and 6.1.1.4'
    'S' 'S' 0.1246 0.1234
                         'International Tables Vol C Tables 4.2.6.8 and 6.1.1.4'
    'Cl' 'Cl' 0.1484 0.1585
                         'International Tables Vol C Tables 4.2.6.8 and 6.1.1.4'
_computing_data_collection     'SMART (Bruker, 2000)'
_computing_cell_refinement     'SAINT (Bruker, 2000)'
_computing_data_reduction     'SAINT (Bruker, 2000)'
_computing_structure_solution     'SHELXS97 (Sheldrick, 2008)'
_computing_structure_refinement     'SHELXL97 (Sheldrick, 2008)'
_computing_molecular_graphics     'SHELXTL (Sheldrick, 2008)'
_computing_publication_material
            'SHELXTL (Sheldrick, 2008) and Mercury (Macrae <i>et al.</i>, 2008)'
loop_
    _atom_site_type_symbol
    _atom_site_label
    _atom_site_fract_x
    _atom_site_fract_y
    _atom_site_fract_z
    _atom_site_U_iso_or_equiv
    _atom_site_adp_type
    _atom_site_calc_flag
    _atom_site_refinement_flags
    _atom_site_occupancy
    _atom_site_symmetry_multiplicity
    _atom_site_disorder_assembly
    _atom_site_disorder_group
    Cl Cl1 0.58922(10) -0.29645(7) -0.00499(9) 0.0950(3) Uani d . 1 1 . .
    S S1 0.84719(7) 0.64314(5) 0.33369(6) 0.0557(2) Uani d . 1 1 . .
    N N1 0.7368(2) 0.41189(16) 0.32750(16) 0.0462(5) Uani d . 1 1 . .
    N N2 0.71298(19) 0.28629(16) 0.25760(16) 0.0422(5) Uani d . 1 1 . .
    N N3 0.75420(19) 0.16942(15) 0.08617(15) 0.0395(4) Uani d . 1 1 . .
    N N4 0.84282(18) 0.30693(15) 0.00045(15) 0.0359(4) Uani d . 1 1 . .
    N N5 0.8107(2) 0.08909(17) -0.07736(18) 0.0448(5) Uani d . 1 1 . .
    H H5 0.844(2) 0.108(2) -0.119(2) 0.045(7) Uiso d . 1 1 . .
    N N6 0.8716(2) 0.31275(17) -0.10020(17) 0.0382(5) Uani d . 1 1 . .
    H H6 0.944(2) 0.354(2) -0.0795(18) 0.034(6) Uiso d . 1 1 . .
    O O1 0.89538(16) 0.52346(13) 0.07639(13) 0.0454(4) Uani d . 1 1 . .
    C C1 0.7947(2) 0.47893(19) 0.27824(19) 0.0417(5) Uani d . 1 1 . .
    C C2 0.8102(2) 0.40058(18) 0.17656(18) 0.0374(5) Uani d . 1 1 . .
    C C3 0.7579(2) 0.27820(19) 0.16756(18) 0.0371(5) Uani d . 1 1 . .
    C C4 0.8006(2) 0.18745(18) 0.00674(18) 0.0359(5) Uani d . 1 1 . .
    C C5 0.8535(2) 0.42237(19) 0.08658(18) 0.0360(5) Uani d . 1 1 . .
    C C6 0.8389(3) 0.6721(2) 0.4802(2) 0.0571(7) Uani d . 1 1 . .
    H H6A 0.7510 0.6403 0.4744 0.068 Uiso calc R 1 1 . .
    H H6B 0.9018 0.6285 0.5272 0.068 Uiso calc R 1 1 . .
    C C7 0.8708(2) 0.8136(2) 0.5377(2) 0.0438(6) Uani d . 1 1 . .
    C C8 0.7750(3) 0.8901(2) 0.5120(2) 0.0568(7) Uani d . 1 1 . .
    H H8 0.6906 0.8537 0.4584 0.068 Uiso calc R 1 1 . .
    C C9 0.8016(3) 1.0192(3) 0.5641(3) 0.0661(8) Uani d . 1 1 . .
    H H9 0.7353 1.0691 0.5462 0.079 Uiso calc R 1 1 . .
    C C10 0.9247(3) 1.0737(3) 0.6416(3) 0.0691(8) Uani d . 1 1 . .
    H H10 0.9423 1.1608 0.6779 0.083 Uiso calc R 1 1 . .
    C C11 1.0216(3) 1.0016(3) 0.6661(3) 0.0770(9) Uani d . 1 1 . .
    H H11 1.1063 1.0395 0.7181 0.092 Uiso calc R 1 1 . .
    C C12 0.9953(3) 0.8704(3) 0.6138(2) 0.0655(8) Uani d . 1 1 . .
    H H12 1.0626 0.8214 0.6307 0.079 Uiso calc R 1 1 . .
    C C13 0.6338(2) 0.1923(2) 0.27856(19) 0.0421(5) Uani d . 1 1 . .
    C C14 0.5503(3) 0.2301(2) 0.3367(2) 0.0567(7) Uani d . 1 1 . .
    H H14 0.5454 0.3160 0.3624 0.068 Uiso calc R 1 1 . .
    C C15 0.4731(3) 0.1394(3) 0.3569(2) 0.0700(8) Uani d . 1 1 . .
    H H15 0.4168 0.1650 0.3969 0.084 Uiso calc R 1 1 . .
    C C16 0.4787(3) 0.0121(3) 0.3187(2) 0.0657(8) Uani d . 1 1 . .
    H H16 0.4275 -0.0482 0.3335 0.079 Uiso calc R 1 1 . .
    C C17 0.5606(3) -0.0250(2) 0.2585(2) 0.0613(7) Uani d . 1 1 . .
    H H17 0.5632 -0.1112 0.2306 0.074 Uiso calc R 1 1 . .
    C C18 0.6397(3) 0.0644(2) 0.2385(2) 0.0537(6) Uani d . 1 1 . .
    H H18 0.6962 0.0386 0.1986 0.064 Uiso calc R 1 1 . .
    C C19 0.7924(2) -0.04243(19) -0.08586(19) 0.0414(5) Uani d . 1 1 . .
    C C20 0.7077(3) -0.0968(2) -0.0437(2) 0.0488(6) Uani d . 1 1 . .
    H H20 0.6589 -0.0476 -0.0069 0.059 Uiso calc R 1 1 . .
    C C21 0.6971(3) -0.2271(2) -0.0578(2) 0.0554(7) Uani d . 1 1 . .
    C C22 0.7651(3) -0.3030(2) -0.1140(2) 0.0629(8) Uani d . 1 1 . .
    H H22 0.7567 -0.3900 -0.1219 0.075 Uiso calc R 1 1 . .
    C C23 0.8462(3) -0.2473(2) -0.1585(2) 0.0628(7) Uani d . 1 1 . .
    H H23 0.8912 -0.2978 -0.1989 0.075 Uiso calc R 1 1 . .
    C C24 0.8620(3) -0.1173(2) -0.1443(2) 0.0532(6) Uani d . 1 1 . .
    H H24 0.9185 -0.0804 -0.1734 0.064 Uiso calc R 1 1 . .
    C C25 0.7690(2) 0.34949(17) -0.18724(18) 0.0367(5) Uani d . 1 1 . .
    C C26 0.7993(3) 0.3826(2) -0.2774(2) 0.0466(6) Uani d . 1 1 . .
    H H26 0.8847 0.3840 -0.2777 0.056 Uiso calc R 1 1 . .
    C C27 0.7010(3) 0.4132(2) -0.3663(2) 0.0621(8) Uani d . 1 1 . .
    H H27 0.7206 0.4345 -0.4271 0.075 Uiso calc R 1 1 . .
    C C28 0.5748(3) 0.4127(3) -0.3663(2) 0.0661(8) Uani d . 1 1 . .
    H H28 0.5097 0.4340 -0.4264 0.079 Uiso calc R 1 1 . .
    C C29 0.5450(3) 0.3804(2) -0.2768(2) 0.0599(7) Uani d . 1 1 . .
    H H29 0.4597 0.3804 -0.2763 0.072 Uiso calc R 1 1 . .
    C C30 0.6417(2) 0.3480(2) -0.1879(2) 0.0454(6) Uani d . 1 1 . .
    H H30 0.6210 0.3250 -0.1283 0.054 Uiso calc R 1 1 . .
loop_
    _atom_site_aniso_label
    _atom_site_aniso_U_11
    _atom_site_aniso_U_22
    _atom_site_aniso_U_33
    _atom_site_aniso_U_12
    _atom_site_aniso_U_13
    _atom_site_aniso_U_23
    Cl1 0.1326(8) 0.0500(4) 0.1256(7) -0.0044(4) 0.0769(6) 0.0270(5)
    S1 0.0814(5) 0.0344(3) 0.0551(4) -0.0089(3) 0.0419(4) -0.0015(3)
    N1 0.0592(13) 0.0348(10) 0.0453(11) -0.0037(9) 0.0270(10) 0.0030(9)
    N2 0.0562(13) 0.0326(10) 0.0416(11) -0.0012(9) 0.0257(10) 0.0072(8)
    N3 0.0549(12) 0.0273(9) 0.0405(10) 0.0031(8) 0.0231(9) 0.0092(8)
    N4 0.0485(12) 0.0268(9) 0.0376(10) 0.0031(8) 0.0220(9) 0.0095(8)
    N5 0.0684(15) 0.0268(9) 0.0482(12) 0.0058(9) 0.0333(11) 0.0095(9)
    N6 0.0462(13) 0.0320(10) 0.0425(11) 0.0015(9) 0.0247(10) 0.0097(8)
    O1 0.0586(11) 0.0292(8) 0.0553(10) -0.0024(7) 0.0322(8) 0.0093(7)
    C1 0.0506(15) 0.0322(11) 0.0431(13) -0.0009(10) 0.0233(11) 0.0042(10)
    C2 0.0441(14) 0.0295(11) 0.0390(12) -0.0009(9) 0.0190(10) 0.0060(9)
    C3 0.0446(14) 0.0326(11) 0.0362(12) 0.0020(10) 0.0175(10) 0.0099(9)
    C4 0.0435(14) 0.0272(10) 0.0385(12) 0.0043(9) 0.0163(10) 0.0100(9)
    C5 0.0364(13) 0.0297(11) 0.0419(12) 0.0019(9) 0.0160(10) 0.0078(9)
    C6 0.081(2) 0.0429(14) 0.0478(15) -0.0009(13) 0.0318(14) 0.0046(11)
    C7 0.0543(16) 0.0395(12) 0.0403(13) 0.0015(11) 0.0266(12) 0.0035(10)
    C8 0.0528(17) 0.0561(16) 0.0603(16) 0.0026(13) 0.0232(13) 0.0114(13)
    C9 0.074(2) 0.0498(16) 0.085(2) 0.0168(15) 0.0418(18) 0.0178(15)
    C10 0.087(2) 0.0399(14) 0.087(2) -0.0006(16) 0.0523(19) 0.0005(14)
    C11 0.061(2) 0.0630(19) 0.083(2) -0.0084(16) 0.0222(17) -0.0132(16)
    C12 0.0561(18) 0.0586(17) 0.0715(19) 0.0141(14) 0.0196(15) 0.0030(14)
    C13 0.0484(15) 0.0421(12) 0.0358(12) -0.0045(11) 0.0161(11) 0.0122(10)
    C14 0.0707(19) 0.0505(15) 0.0511(15) -0.0058(13) 0.0332(14) 0.0051(12)
    C15 0.076(2) 0.077(2) 0.0628(18) -0.0123(16) 0.0422(16) 0.0110(15)
    C16 0.074(2) 0.0634(18) 0.0602(17) -0.0176(15) 0.0256(15) 0.0226(14)
    C17 0.077(2) 0.0452(14) 0.0671(18) -0.0042(14) 0.0309(16) 0.0218(13)
    C18 0.0669(18) 0.0450(14) 0.0590(16) 0.0046(12) 0.0314(14) 0.0204(12)
    C19 0.0525(15) 0.0284(11) 0.0404(13) 0.0054(10) 0.0145(11) 0.0079(10)
    C20 0.0653(17) 0.0320(12) 0.0514(14) 0.0056(11) 0.0260(13) 0.0089(11)
    C21 0.0706(19) 0.0365(13) 0.0586(16) -0.0001(12) 0.0230(14) 0.0150(12)
    C22 0.086(2) 0.0288(12) 0.0727(19) 0.0135(13) 0.0263(17) 0.0151(13)
    C23 0.075(2) 0.0366(13) 0.0789(19) 0.0184(13) 0.0331(16) 0.0098(13)
    C24 0.0639(18) 0.0365(13) 0.0624(16) 0.0082(12) 0.0292(14) 0.0103(12)
    C25 0.0520(15) 0.0214(10) 0.0363(12) 0.0018(9) 0.0186(11) 0.0046(9)
    C26 0.0625(17) 0.0385(12) 0.0442(14) 0.0022(11) 0.0292(13) 0.0083(11)
    C27 0.088(2) 0.0571(16) 0.0436(15) 0.0016(15) 0.0250(15) 0.0192(13)
    C28 0.075(2) 0.0660(18) 0.0525(17) 0.0097(16) 0.0115(15) 0.0254(14)
    C29 0.0521(17) 0.0617(17) 0.0612(17) 0.0069(13) 0.0148(14) 0.0173(14)
    C30 0.0495(16) 0.0426(13) 0.0473(14) 0.0013(11) 0.0214(12) 0.0140(11)
_geom_special_details
;
All e.s.d.'s (except the e.s.d. in the dihedral angle between two l.s. planes)
are estimated using the full covariance matrix. The cell e.s.d.'s are taken
into account individually in the estimation of e.s.d.'s in distances, angles
and torsion angles; correlations between e.s.d.'s in cell parameters are only
used when they are defined by crystal symmetry. An approximate (isotropic)
treatment of cell e.s.d.'s is used for estimating e.s.d.'s involving l.s.
planes.
;
loop_
    _geom_bond_atom_site_label_1
    _geom_bond_atom_site_label_2
    _geom_bond_site_symmetry_2
    _geom_bond_distance
    _geom_bond_publ_flag
    Cl1 C21 . 1.746(3) ?
    S1 C1 . 1.748(2) ?
    S1 C6 . 1.816(2) ?
    N1 C1 . 1.318(3) ?
    N1 N2 . 1.397(2) ?
    N2 C3 . 1.357(3) ?
    N2 C13 . 1.430(3) ?
    N3 C4 . 1.304(3) ?
    N3 C3 . 1.357(3) ?
    N4 C4 . 1.389(2) ?
    N4 N6 . 1.409(2) ?
    N4 C5 . 1.420(3) ?
    N5 C4 . 1.351(3) ?
    N5 C19 . 1.415(3) ?
    N5 H5 . 0.79(2) ?
    N6 C25 . 1.426(3) ?
    N6 H6 . 0.81(2) ?
    O1 C5 . 1.223(2) ?
    C1 C2 . 1.421(3) ?
    C2 C3 . 1.388(3) ?
    C2 C5 . 1.420(3) ?
    C6 C7 . 1.508(3) ?
    C6 H6A . 0.9700 ?
    C6 H6B . 0.9700 ?
    C7 C12 . 1.369(4) ?
    C7 C8 . 1.377(3) ?
    C8 C9 . 1.375(4) ?
    C8 H8 . 0.9300 ?
    C9 C10 . 1.357(4) ?
    C9 H9 . 0.9300 ?
    C10 C11 . 1.351(4) ?
    C10 H10 . 0.9300 ?
    C11 C12 . 1.396(4) ?
    C11 H11 . 0.9300 ?
    C12 H12 . 0.9300 ?
    C13 C14 . 1.367(3) ?
    C13 C18 . 1.383(3) ?
    C14 C15 . 1.386(3) ?
    C14 H14 . 0.9300 ?
    C15 C16 . 1.373(4) ?
    C15 H15 . 0.9300 ?
    C16 C17 . 1.369(4) ?
    C16 H16 . 0.9300 ?
    C17 C18 . 1.387(3) ?
    C17 H17 . 0.9300 ?
    C18 H18 . 0.9300 ?
    C19 C20 . 1.376(3) ?
    C19 C24 . 1.392(3) ?
    C20 C21 . 1.388(3) ?
    C20 H20 . 0.9300 ?
    C21 C22 . 1.369(4) ?
    C22 C23 . 1.375(4) ?
    C22 H22 . 0.9300 ?
    C23 C24 . 1.384(3) ?
    C23 H23 . 0.9300 ?
    C24 H24 . 0.9300 ?
    C25 C30 . 1.381(3) ?
    C25 C26 . 1.393(3) ?
    C26 C27 . 1.382(4) ?
    C26 H26 . 0.9300 ?
    C27 C28 . 1.372(4) ?
    C27 H27 . 0.9300 ?
    C28 C29 . 1.379(4) ?
    C28 H28 . 0.9300 ?
    C29 C30 . 1.382(3) ?
    C29 H29 . 0.9300 ?
    C30 H30 . 0.9300 ?
loop_
    _geom_angle_atom_site_label_1
    _geom_angle_atom_site_label_2
    _geom_angle_atom_site_label_3
    _geom_angle_site_symmetry_1
    _geom_angle_site_symmetry_3
    _geom_angle
    _geom_angle_publ_flag
    C1 S1 C6 . . 101.17(11) ?
    C1 N1 N2 . . 105.43(17) ?
    C3 N2 N1 . . 110.80(16) ?
    C3 N2 C13 . . 129.75(18) ?
    N1 N2 C13 . . 118.85(17) ?
    C4 N3 C3 . . 113.84(17) ?
    C4 N4 N6 . . 117.28(16) ?
    C4 N4 C5 . . 123.97(17) ?
    N6 N4 C5 . . 118.71(15) ?
    C4 N5 C19 . . 128.2(2) ?
    C4 N5 H5 . . 115.2(17) ?
    C19 N5 H5 . . 115.4(17) ?
    N4 N6 C25 . . 114.04(18) ?
    N4 N6 H6 . . 109.4(15) ?
    C25 N6 H6 . . 114.9(15) ?
    N1 C1 C2 . . 111.45(18) ?
    N1 C1 S1 . . 123.62(16) ?
    C2 C1 S1 . . 124.93(16) ?
    C3 C2 C5 . . 119.40(19) ?
    C3 C2 C1 . . 105.10(18) ?
    C5 C2 C1 . . 135.25(19) ?
    N3 C3 N2 . . 125.70(18) ?
    N3 C3 C2 . . 127.08(19) ?
    N2 C3 C2 . . 107.21(18) ?
    N3 C4 N5 . . 121.72(19) ?
    N3 C4 N4 . . 123.69(19) ?
    N5 C4 N4 . . 114.59(19) ?
    O1 C5 C2 . . 128.6(2) ?
    O1 C5 N4 . . 119.93(19) ?
    C2 C5 N4 . . 111.51(17) ?
    C7 C6 S1 . . 108.09(16) ?
    C7 C6 H6A . . 110.1 ?
    S1 C6 H6A . . 110.1 ?
    C7 C6 H6B . . 110.1 ?
    S1 C6 H6B . . 110.1 ?
    H6A C6 H6B . . 108.4 ?
    C12 C7 C8 . . 118.1(2) ?
    C12 C7 C6 . . 121.6(2) ?
    C8 C7 C6 . . 120.3(2) ?
    C9 C8 C7 . . 121.3(3) ?
    C9 C8 H8 . . 119.3 ?
    C7 C8 H8 . . 119.3 ?
    C10 C9 C8 . . 119.9(3) ?
    C10 C9 H9 . . 120.1 ?
    C8 C9 H9 . . 120.1 ?
    C11 C10 C9 . . 120.1(3) ?
    C11 C10 H10 . . 120.0 ?
    C9 C10 H10 . . 120.0 ?
    C10 C11 C12 . . 120.3(3) ?
    C10 C11 H11 . . 119.9 ?
    C12 C11 H11 . . 119.9 ?
    C7 C12 C11 . . 120.3(3) ?
    C7 C12 H12 . . 119.9 ?
    C11 C12 H12 . . 119.9 ?
    C14 C13 C18 . . 120.3(2) ?
    C14 C13 N2 . . 119.3(2) ?
    C18 C13 N2 . . 120.4(2) ?
    C13 C14 C15 . . 119.5(2) ?
    C13 C14 H14 . . 120.2 ?
    C15 C14 H14 . . 120.2 ?
    C16 C15 C14 . . 120.9(3) ?
    C16 C15 H15 . . 119.6 ?
    C14 C15 H15 . . 119.6 ?
    C17 C16 C15 . . 119.1(2) ?
    C17 C16 H16 . . 120.4 ?
    C15 C16 H16 . . 120.4 ?
    C16 C17 C18 . . 120.8(3) ?
    C16 C17 H17 . . 119.6 ?
    C18 C17 H17 . . 119.6 ?
    C13 C18 C17 . . 119.3(2) ?
    C13 C18 H18 . . 120.4 ?
    C17 C18 H18 . . 120.4 ?
    C20 C19 C24 . . 120.6(2) ?
    C20 C19 N5 . . 123.2(2) ?
    C24 C19 N5 . . 116.2(2) ?
    C19 C20 C21 . . 118.1(2) ?
    C19 C20 H20 . . 120.9 ?
    C21 C20 H20 . . 120.9 ?
    C22 C21 C20 . . 122.6(2) ?
    C22 C21 Cl1 . . 119.16(19) ?
    C20 C21 Cl1 . . 118.2(2) ?
    C21 C22 C23 . . 118.3(2) ?
    C21 C22 H22 . . 120.9 ?
    C23 C22 H22 . . 120.9 ?
    C22 C23 C24 . . 121.1(2) ?
    C22 C23 H23 . . 119.4 ?
    C24 C23 H23 . . 119.4 ?
    C23 C24 C19 . . 119.2(2) ?
    C23 C24 H24 . . 120.4 ?
    C19 C24 H24 . . 120.4 ?
    C30 C25 C26 . . 119.7(2) ?
    C30 C25 N6 . . 122.8(2) ?
    C26 C25 N6 . . 117.5(2) ?
    C27 C26 C25 . . 119.2(2) ?
    C27 C26 H26 . . 120.4 ?
    C25 C26 H26 . . 120.4 ?
    C28 C27 C26 . . 121.0(2) ?
    C28 C27 H27 . . 119.5 ?
    C26 C27 H27 . . 119.5 ?
    C27 C28 C29 . . 119.8(3) ?
    C27 C28 H28 . . 120.1 ?
    C29 C28 H28 . . 120.1 ?
    C28 C29 C30 . . 120.0(3) ?
    C28 C29 H29 . . 120.0 ?
    C30 C29 H29 . . 120.0 ?
    C25 C30 C29 . . 120.3(2) ?
    C25 C30 H30 . . 119.8 ?
    C29 C30 H30 . . 119.8 ?
loop_
    _geom_torsion_atom_site_label_1
    _geom_torsion_atom_site_label_2
    _geom_torsion_atom_site_label_3
    _geom_torsion_atom_site_label_4
    _geom_torsion_site_symmetry_1
    _geom_torsion_site_symmetry_2
    _geom_torsion_site_symmetry_3
    _geom_torsion_site_symmetry_4
    _geom_torsion
    _geom_torsion_publ_flag
    C1 N1 N2 C3 . . . . 0.7(3) ?
    C1 N1 N2 C13 . . . . -171.3(2) ?
    C4 N4 N6 C25 . . . . 100.4(2) ?
    C5 N4 N6 C25 . . . . -77.3(2) ?
    N2 N1 C1 C2 . . . . 0.0(3) ?
    N2 N1 C1 S1 . . . . -179.17(17) ?
    C6 S1 C1 N1 . . . . 13.9(2) ?
    C6 S1 C1 C2 . . . . -165.1(2) ?
    N1 C1 C2 C3 . . . . -0.6(3) ?
    S1 C1 C2 C3 . . . . 178.52(17) ?
    N1 C1 C2 C5 . . . . 173.3(2) ?
    S1 C1 C2 C5 . . . . -7.5(4) ?
    C4 N3 C3 N2 . . . . 178.3(2) ?
    C4 N3 C3 C2 . . . . -3.2(3) ?
    N1 N2 C3 N3 . . . . 177.6(2) ?
    C13 N2 C3 N3 . . . . -11.5(4) ?
    N1 N2 C3 C2 . . . . -1.1(3) ?
    C13 N2 C3 C2 . . . . 169.7(2) ?
    C5 C2 C3 N3 . . . . 7.2(4) ?
    C1 C2 C3 N3 . . . . -177.7(2) ?
    C5 C2 C3 N2 . . . . -174.1(2) ?
    C1 C2 C3 N2 . . . . 1.0(3) ?
    C3 N3 C4 N5 . . . . 176.6(2) ?
    C3 N3 C4 N4 . . . . -3.8(3) ?
    C19 N5 C4 N3 . . . . -9.2(4) ?
    C19 N5 C4 N4 . . . . 171.1(2) ?
    N6 N4 C4 N3 . . . . -170.6(2) ?
    C5 N4 C4 N3 . . . . 6.9(3) ?
    N6 N4 C4 N5 . . . . 9.1(3) ?
    C5 N4 C4 N5 . . . . -173.4(2) ?
    C3 C2 C5 O1 . . . . 175.9(2) ?
    C1 C2 C5 O1 . . . . 2.6(5) ?
    C3 C2 C5 N4 . . . . -3.7(3) ?
    C1 C2 C5 N4 . . . . -177.0(2) ?
    C4 N4 C5 O1 . . . . 177.8(2) ?
    N6 N4 C5 O1 . . . . -4.7(3) ?
    C4 N4 C5 C2 . . . . -2.6(3) ?
    N6 N4 C5 C2 . . . . 174.89(19) ?
    C1 S1 C6 C7 . . . . -175.34(19) ?
    S1 C6 C7 C12 . . . . -96.8(3) ?
    S1 C6 C7 C8 . . . . 81.5(3) ?
    C12 C7 C8 C9 . . . . -2.2(4) ?
    C6 C7 C8 C9 . . . . 179.4(2) ?
    C7 C8 C9 C10 . . . . 0.7(4) ?
    C8 C9 C10 C11 . . . . 1.1(4) ?
    C9 C10 C11 C12 . . . . -1.3(5) ?
    C8 C7 C12 C11 . . . . 2.0(4) ?
    C6 C7 C12 C11 . . . . -179.6(2) ?
    C10 C11 C12 C7 . . . . -0.3(5) ?
    C3 N2 C13 C14 . . . . -149.5(2) ?
    N1 N2 C13 C14 . . . . 20.7(3) ?
    C3 N2 C13 C18 . . . . 29.3(4) ?
    N1 N2 C13 C18 . . . . -160.5(2) ?
    C18 C13 C14 C15 . . . . 1.0(4) ?
    N2 C13 C14 C15 . . . . 179.8(2) ?
    C13 C14 C15 C16 . . . . -0.4(4) ?
    C14 C15 C16 C17 . . . . -0.9(4) ?
    C15 C16 C17 C18 . . . . 1.6(4) ?
    C14 C13 C18 C17 . . . . -0.3(4) ?
    N2 C13 C18 C17 . . . . -179.1(2) ?
    C16 C17 C18 C13 . . . . -1.0(4) ?
    C4 N5 C19 C20 . . . . 30.2(4) ?
    C4 N5 C19 C24 . . . . -152.2(2) ?
    C24 C19 C20 C21 . . . . 2.0(4) ?
    N5 C19 C20 C21 . . . . 179.5(2) ?
    C19 C20 C21 C22 . . . . -1.5(4) ?
    C19 C20 C21 Cl1 . . . . -179.75(19) ?
    C20 C21 C22 C23 . . . . -0.4(4) ?
    Cl1 C21 C22 C23 . . . . 177.8(2) ?
    C21 C22 C23 C24 . . . . 1.8(4) ?
    C22 C23 C24 C19 . . . . -1.3(4) ?
    C20 C19 C24 C23 . . . . -0.7(4) ?
    N5 C19 C24 C23 . . . . -178.3(2) ?
    N4 N6 C25 C30 . . . . -15.6(3) ?
    N4 N6 C25 C26 . . . . 167.26(17) ?
    C30 C25 C26 C27 . . . . -0.1(3) ?
    N6 C25 C26 C27 . . . . 177.1(2) ?
    C25 C26 C27 C28 . . . . 0.6(4) ?
    C26 C27 C28 C29 . . . . -0.4(4) ?
    C27 C28 C29 C30 . . . . -0.4(4) ?
    C26 C25 C30 C29 . . . . -0.7(3) ?
    N6 C25 C30 C29 . . . . -177.8(2) ?
    C28 C29 C30 C25 . . . . 0.9(4) ?
loop_
    _geom_hbond_atom_site_label_D
    _geom_hbond_atom_site_label_H
    _geom_hbond_atom_site_label_A
    _geom_hbond_site_symmetry_A
    _geom_hbond_distance_DH
    _geom_hbond_distance_HA
    _geom_hbond_distance_DA
    _geom_hbond_angle_DHA
    N5 H5 N6 . 0.79(2) 2.19(2) 2.605(3) 114(2)
    N6 H6 O1 2_765 0.81(2) 2.12(2) 2.904(3) 162(2)
data_global
_journal_data_validation_number     ?
_journal_date_recd_electronic     2012-05-05
_journal_date_accepted     2012-09-01
_journal_name_full     'Acta Crystallographica, Section E'
_journal_year     2012
_journal_volume     68
_journal_issue     10
_journal_page_first     o2895
_journal_page_last     o2895
_journal_paper_category     QO
_journal_paper_doi     10.1107/S1600536812037683
_journal_coeditor_code     RN2104
_publ_contact_author_name     'Hong-Qing, Wang'
_publ_contact_author_address
;
School of Chemistry and Chemical Engneering
University of South China
Hengyang 421001
People's Republic of China
;
_publ_contact_author_email     'hqwang2009cn@yahoo.com.cn'
_publ_contact_author_fax     '86 734 8282521'
_publ_contact_author_phone     '86 734 8281710'
_publ_section_title
;\
5-Anilino-3-benzylsulfanyl-6-(3-chloroanilino)-1-phenyl-1<i>H</i>-pyrazolo[3,4-\
<i>d</i>]pyrimidin-4(5<i>H</i>)-one
;
loop_
    _publ_author_name
    _publ_author_footnote
    _publ_author_address
    'Hong-Qing Wang' .
;
School of Chemistry and Chemical Engneering
University of South China
Hengyang 421001
People's Republic of China
;
    'Fang-Fang He' .
;
School of Chemistry and Chemical Engneering
University of South China
Hengyang 421001
People's Republic of China
;
    'Xiao-Feng Wang' .
;
School of Chemistry and Chemical Engneering
University of South China
Hengyang 421001
People's Republic of China
;
    'Wei-Ping Zhou' .
;
College of Mathematics and Physical,
University of South China,
Hunan 421001,
People's Republic of China
;
    'Zhao-Jie Liu' .
;
Institute of Organic Synthesis,
Central China Normal University,
Wuhan 430079
People's Republic of China
;
