# Supplementary material for: 5-Anilino-3-benzyl­sulfanyl-6-(3-chloro­anilino)-1-phenyl-1H-pyrazolo­[3,4-d]pyrimidin-4(5H)-one
Source: Acta Crystallogr Sect E Struct Rep Online. 2012 Sep 8;68(Pt 10):o2895. doi: 10.1107/S1600536812037683 (PMC3470247; doi:10.1107/S1600536812037683)
Supplement: Supplementary file 4 [file e-68-o2895-Isup4.hkl]

# 
# h,k,l, Fc-squared, Fo-squared, sigma(Fo-squared) and status flag 
# 
data_I
_shelx_title ' 031210D in P-1' 
_shelx_refln_list_code          4 
_shelx_F_calc_maximum      200.99 
_exptl_crystal_F_000       572.00 
_reflns_d_resolution_high  0.7985 
 
loop_ 
 _symmetry_equiv_pos_as_xyz 
 'x, y, z' 
 '-x, -y, -z' 
 
_cell_length_a    10.8810 
_cell_length_b    10.9477 
_cell_length_c    12.4962 
_cell_angle_alpha 103.824 
_cell_angle_beta  109.725 
_cell_angle_gamma  93.377 
 
_shelx_F_squared_multiplier     1.000 
 
loop_ 
 _refln_index_h 
 _refln_index_k 
 _refln_index_l 
 _refln_F_squared_calc 
 _refln_F_squared_meas 
 _refln_F_squared_sigma 
 _refln_observed_status 
   2   0   0     8711.65     8067.40    175.83 o 
   3   0   0     9636.04     8879.73    193.76 o 
   4   0   0       59.78       53.10      3.87 o 
   5   0   0      581.08      596.76     17.58 o 
   6   0   0       46.42       42.55      4.92 o 
   7   0   0      243.32      250.03     11.25 o 
   8   0   0       16.74        8.79      4.57 o 
   9   0   0       16.59       19.69      5.63 o 
  10   0   0       13.92       22.15      6.68 o 
  11   0   0        0.53       -5.98      7.74 o 
  12   0   0       15.81       12.31      8.44 o 
 -12   1   0       26.20       38.68      8.79 o 
 -11   1   0        1.82       -5.27      6.68 o 
 -10   1   0       60.12       69.98      8.44 o 
  -9   1   0        1.26        3.52      5.98 o 
  -8   1   0       91.03      111.48      8.09 o 
  -7   1   0      152.27      137.15      8.09 o 
  -6   1   0       60.40       73.85      5.63 o 
  -5   1   0       56.32       53.80      4.92 o 
  -4   1   0      548.29      533.47     15.47 o 
  -3   1   0     3891.34     3777.87     84.40 o 
  -2   1   0     2389.11     2523.15     56.62 o 
  -1   1   0     1514.19     1348.61     30.59 o 
   0   1   0        9.43        4.92      0.70 o 
   1   1   0      591.79      570.04     14.07 o 
   2   1   0      561.99      582.70     15.12 o 
   3   1   0       32.53       34.46      3.16 o 
   4   1   0     1173.00     1096.47     27.78 o 
   5   1   0      524.83      544.02     16.53 o 
   6   1   0      376.58      410.03     14.42 o 
   7   1   0      161.19      182.51      9.85 o 
   8   1   0      143.94      129.76      8.79 o 
   9   1   0       29.99       26.37      5.98 o 
  10   1   0        0.01       -5.63      5.63 o 
  11   1   0        0.20        4.22      7.74 o 
  12   1   0        7.75        7.38      8.09 o 
 -12   2   0        5.14       -7.74      7.74 o 
 -11   2   0       44.92       61.19      9.49 o 
 -10   2   0      146.57      154.73     11.60 o 
  -9   2   0       53.11       45.36      6.68 o 
  -8   2   0      111.59      116.05      8.44 o 
  -7   2   0      123.88      135.39      8.44 o 
  -6   2   0      242.55      242.29     10.55 o 
  -5   2   0      165.75      170.20      7.74 o 
  -4   2   0      387.43      357.99     11.60 o 
  -3   2   0      350.56      410.39     11.96 o 
  -2   2   0      170.84      197.98      6.33 o 
  -1   2   0     3877.14     3824.29     84.40 o 
   0   2   0      632.74      621.52     10.68 o 
   1   2   0      375.30      392.70     10.90 o 
   2   2   0     1187.88     1335.60     32.00 o 
   3   2   0      372.71      344.98     11.25 o 
   4   2   0      233.96      278.16     10.55 o 
   5   2   0      257.45      227.17     10.20 o 
   6   2   0      340.44      339.35     13.01 o 
   7   2   0      286.61      293.99     13.01 o 
   8   2   0        9.08        1.41      5.63 o 
   9   2   0        4.45        0.35      5.27 o 
  10   2   0        8.60        5.98      7.03 o 
  11   2   0        1.49        0.70      7.74 o 
  12   2   0        0.01        3.16      8.09 o 
 -12   3   0        0.33       -7.03      8.79 o 
 -11   3   0        0.00       -6.68      6.68 o 
 -10   3   0       14.94       10.20      6.68 o 
  -9   3   0        0.73        1.41      5.63 o 
  -8   3   0       34.62       35.87      6.68 o 
  -7   3   0       18.42       19.34      4.92 o 
  -6   3   0       14.23       14.77      4.57 o 
  -5   3   0      403.13      405.81     13.71 o 
  -4   3   0        0.29        8.09      3.52 o 
  -3   3   0     1067.71     1014.31     17.77 o 
  -2   3   0        7.01        8.03      1.60 o 
  -1   3   0     2102.78     2102.69     33.43 o 
   0   3   0     6314.50     5574.07     85.12 o 
   1   3   0      315.62      365.57      8.62 o 
   2   3   0      414.53      469.07      9.11 o 
   3   3   0      418.98      434.60      8.86 o 
   4   3   0      394.18      384.36     13.36 o 
   5   3   0      209.38      222.25     10.20 o 
   6   3   0      316.60      291.52     12.66 o 
   7   3   0      163.88      187.43     10.55 o 
   8   3   0        0.38       -1.05      4.92 o 
   9   3   0      125.10      118.86     10.20 o 
  10   3   0       66.02       50.99      8.79 o 
  11   3   0        6.48       11.96      7.38 o 
 -12   4   0        0.35        5.27      8.09 o 
 -11   4   0        1.24        9.85      8.44 o 
 -10   4   0       23.57       26.02      7.03 o 
  -9   4   0        3.80        1.76      6.68 o 
  -8   4   0        0.02       -3.52      4.92 o 
  -7   4   0        3.55        9.85      5.27 o 
  -6   4   0        6.69        8.09      4.22 o 
  -5   4   0      123.26      128.00      7.38 o 
  -4   4   0      967.52      980.62     18.02 o 
  -3   4   0       60.59       51.54      4.40 o 
  -1   4   0      152.23      152.75      7.91 o 
   0   4   0     1096.08     1135.95     19.63 o 
   1   4   0     2168.72     2184.53     35.15 o 
   2   4   0     1789.18     1768.71     29.29 o 
   3   4   0      511.66      552.17     12.84 o 
   4   4   0     1068.68     1047.03     18.88 o 
   5   4   0      309.25      339.84      8.44 o 
   6   4   0      319.99      301.37     13.71 o 
   7   4   0       34.02       44.66      6.68 o 
   8   4   0       52.74       63.65      7.38 o 
   9   4   0       35.74       37.28      7.03 o 
  10   4   0       30.80       19.69      7.38 o 
  11   4   0        0.74        0.00      7.38 o 
 -12   5   0        0.34        9.14      9.14 o 
 -11   5   0       22.21       32.00      8.44 o 
 -10   5   0        0.34        7.38      7.74 o 
  -9   5   0        3.96        8.79      6.68 o 
  -8   5   0      234.85      231.74     12.31 o 
  -7   5   0       69.74       80.53      7.74 o 
  -6   5   0      232.88      237.72     10.90 o 
  -5   5   0      115.24      121.05      5.09 o 
  -4   5   0      461.05      433.14     10.19 o 
  -3   5   0       15.30       22.95      2.70 o 
  -2   5   0       49.57       35.45      2.74 o 
  -1   5   0      471.07      495.27     10.57 o 
   0   5   0      134.18      121.86      6.51 o 
   1   5   0        3.86        7.70      2.46 o 
   2   5   0      340.35      392.55      9.01 o 
   3   5   0        1.69        3.16      3.52 o 
   4   5   0       41.60       47.77      3.45 o 
   5   5   0       72.21       60.86      4.04 o 
   6   5   0        0.55        7.03      4.92 o 
   7   5   0       13.27        2.11      6.33 o 
   8   5   0       31.84       27.78      7.74 o 
   9   5   0       13.73       16.88      6.68 o 
  10   5   0       16.34        4.57      8.44 o 
  11   5   0        0.04       -5.98      9.14 o 
 -12   6   0       10.49       18.64      9.49 o 
 -11   6   0       11.25        5.98      9.49 o 
 -10   6   0        0.29       15.12      8.44 o 
  -9   6   0       47.06       38.33      8.09 o 
  -8   6   0      353.09      368.89     16.18 o 
  -7   6   0        1.45        0.00      5.63 o 
  -6   6   0      106.53      112.88      8.44 o 
  -5   6   0       28.13       30.06      3.60 o 
  -4   6   0        1.91        3.45      2.70 o 
  -3   6   0      812.33      850.95     22.51 o 
  -2   6   0     1147.89     1240.76     22.62 o 
  -1   6   0       14.74       11.76      2.35 o 
   0   6   0      197.03      175.73      5.84 o 
   1   6   0      297.85      315.93      8.16 o 
   2   6   0      243.17      213.60      6.41 o 
   3   6   0        1.05       -1.36      6.51 o 
   4   6   0      163.34      159.65      5.83 o 
   5   6   0      374.64      378.74     16.18 o 
   6   6   0      296.98      257.41     13.36 o 
   7   6   0       51.32       39.03      7.03 o 
   8   6   0        1.14       -3.87      6.33 o 
   9   6   0        0.46       -1.05      7.03 o 
  10   6   0        6.69        9.14      8.79 o 
 -11   7   0        4.30       -1.41      8.44 o 
 -10   7   0        0.26        0.00      7.74 o 
  -9   7   0       33.82       41.14      8.79 o 
  -8   7   0        5.76        6.68      5.98 o 
  -7   7   0      161.69      156.84     10.90 o 
  -6   7   0      119.55      125.89      9.14 o 
  -5   7   0      139.24      134.66      6.09 o 
  -4   7   0       55.22       47.67      4.21 o 
  -3   7   0      347.78      349.67      9.57 o 
  -2   7   0       28.02       30.03      3.35 o 
  -1   7   0      241.31      252.39     11.96 o 
   0   7   0        8.60        7.60      3.10 o 
   1   7   0      195.39      183.18      6.31 o 
   2   7   0      127.01      110.00      5.31 o 
   3   7   0        6.85        8.05      4.40 o 
   4   7   0      661.52      654.03     28.48 o 
   5   7   0       54.77       56.97      8.09 o 
   6   7   0       22.09       15.12      6.33 o 
   7   7   0       45.72       43.96      8.44 o 
   8   7   0       20.21       21.10      7.74 o 
   9   7   0        6.42       13.36      9.49 o 
 -11   8   0        6.54        9.14     10.55 o 
 -10   8   0        6.93       10.55      7.74 o 
  -9   8   0        1.90       -5.63      7.03 o 
  -8   8   0      147.38      151.56     11.25 o 
  -7   8   0       10.21        3.52      7.03 o 
  -6   8   0      476.33      510.96     17.06 o 
  -5   8   0       27.08       28.17      4.39 o 
  -4   8   0        4.61        2.43      4.40 o 
  -3   8   0       58.08       58.63      4.60 o 
  -2   8   0      100.98      106.08      5.45 o 
  -1   8   0      211.88      211.54      7.45 o 
   0   8   0       34.10       38.47      4.05 o 
   1   8   0      593.26      569.52     13.40 o 
   2   8   0      691.19      684.08     15.36 o 
   3   8   0      356.73      342.26      9.96 o 
   4   8   0      323.21      327.04     15.12 o 
   5   8   0       88.44      105.15      9.85 o 
   6   8   0       37.41       31.65      8.09 o 
   7   8   0        0.04       -5.27      7.74 o 
   8   8   0       48.46       58.73     10.90 o 
 -10   9   0       12.85       40.79     10.90 o 
  -9   9   0        2.05        7.74      8.09 o 
  -8   9   0       59.97       49.23      9.85 o 
  -7   9   0      129.19      123.78     10.55 o 
  -6   9   0        0.91       -4.70      4.70 o 
  -5   9   0      302.62      309.99     10.43 o 
  -4   9   0       80.57       83.87     12.31 o 
  -3   9   0       20.49        3.20      4.10 o 
  -2   9   0      789.11      781.04     32.00 o 
  -1   9   0      631.67      594.83     26.02 o 
   0   9   0       11.26       10.32      3.60 o 
   1   9   0      207.51      183.95     11.25 o 
   2   9   0      255.41      269.37      9.05 o 
   3   9   0       47.84       55.24      5.22 o 
   4   9   0        0.22       -6.68      6.68 o 
   5   9   0       62.67       80.53      9.85 o 
   6   9   0      289.84      312.62     17.23 o 
   7   9   0        0.11       -2.46      8.79 o 
  -9  10   0        3.87       -5.27      9.85 o 
  -8  10   0       50.82       51.69     10.55 o 
  -7  10   0       27.96       11.25      8.09 o 
  -6  10   0       23.62       18.29      5.56 o 
  -5  10   0      107.92      100.89     16.35 o 
  -4  10   0        0.01       -4.66      4.75 o 
  -3  10   0      124.59      116.53      6.81 o 
  -2  10   0       61.89       54.89      5.22 o 
  -1  10   0        6.97       -3.42      3.77 o 
   0  10   0      213.52      190.52      8.08 o 
   1  10   0      130.90      118.88      6.59 o 
   2  10   0        6.02        7.70      4.56 o 
   3  10   0      134.59      134.33     10.90 o 
   4  10   0       20.67       22.15      8.09 o 
   5  10   0       27.67       26.02      8.09 o 
   6  10   0      135.80      150.86     13.71 o 
  -8  11   0        4.42        5.27     10.20 o 
  -7  11   0      137.39      149.81     12.66 o 
  -6  11   0        2.68       -5.04      5.14 o 
  -5  11   0       60.95       66.95      6.45 o 
  -4  11   0       31.25       29.43      5.56 o 
  -3  11   0       23.79       22.16      7.03 o 
  -2  11   0      158.41      155.45      8.01 o 
  -1  11   0       37.09       37.54      5.65 o 
   0  11   0       16.10        8.47      4.90 o 
   1  11   0        0.79       -1.66     10.20 o 
   2  11   0       18.63       11.57      5.20 o 
   3  11   0       75.91       92.49     11.25 o 
   4  11   0       14.24       10.90      9.14 o 
   5  11   0       25.74       49.94     10.90 o 
  -7  12   0       13.86       24.97     10.20 o 
  -6  12   0       17.63        7.74     10.20 o 
  -5  12   0       59.86       77.75      7.91 o 
  -4  12   0       10.72        6.70      8.09 o 
  -3  12   0       26.55       20.64      8.09 o 
  -2  12   0       17.36       30.69      5.40 o 
  -1  12   0       29.48       26.26      7.21 o 
   0  12   0        1.31       -5.49      5.49 o 
   1  12   0        1.90       -0.99      5.34 o 
   2  12   0      102.92      119.21     11.60 o 
   3  12   0       20.26       25.67      9.14 o 
  -4  13   0       55.23       70.75      8.26 o 
  -3  13   0       14.79       35.03      7.01 o 
  -2  13   0        5.66       18.57      9.14 o 
  -1  13   0       52.17       59.59      7.20 o 
   0  13   0        3.90       -0.49      6.34 o 
  -1 -13   1       57.89       60.36     12.84 o 
   0 -13   1       51.02       40.19      7.01 o 
   1 -13   1        3.81        5.89      6.25 o 
   2 -13   1       26.29       18.74      9.85 o 
   3 -13   1       27.55       34.93      7.16 o 
   4 -13   1        2.80       -5.05      7.74 o 
  -4 -12   1        3.76        8.09     10.20 o 
  -3 -12   1       43.38       34.46     10.20 o 
  -2 -12   1        3.44        2.67      5.56 o 
  -1 -12   1      136.23      146.34      8.41 o 
   0 -12   1      125.57      140.17      8.19 o 
   1 -12   1       18.99       18.52      5.65 o 
   2 -12   1        2.34       -4.65      4.65 o 
   3 -12   1        3.79       -5.43      5.49 o 
   4 -12   1        0.36        5.40      5.57 o 
   5 -12   1       52.90       56.67      7.16 o 
   6 -12   1        0.00        6.72      6.08 o 
   7 -12   1       12.93       17.23      9.49 o 
  -5 -11   1       47.13       66.11     10.90 o 
  -4 -11   1      152.26      171.96     13.71 o 
  -3 -11   1        0.03        0.18      4.97 o 
  -2 -11   1       60.76       53.85      5.56 o 
  -1 -11   1      249.13      280.91     10.16 o 
   0 -11   1       10.89       10.92      6.33 o 
   1 -11   1       93.65       88.37      6.70 o 
   2 -11   1       35.74       26.45      7.91 o 
   3 -11   1       72.03       62.05      6.20 o 
   4 -11   1       69.46       64.99      5.97 o 
   5 -11   1        4.18       -1.65      5.15 o 
   6 -11   1       24.12       27.71      5.83 o 
   7 -11   1       64.36       61.54     10.90 o 
   8 -11   1        0.57        9.85     10.90 o 
  -7 -10   1       64.80       74.20     11.60 o 
  -6 -10   1        5.44        9.49      8.79 o 
  -5 -10   1       44.10       38.33      9.14 o 
  -4 -10   1      155.45      193.06     13.01 o 
  -3 -10   1        0.07        3.50      6.15 o 
  -2 -10   1      189.39      185.47      8.06 o 
  -1 -10   1        0.37        3.77      5.27 o 
   0 -10   1      269.59      260.57      9.19 o 
   1 -10   1      113.73       97.73      6.45 o 
   2 -10   1        9.58       11.54      4.10 o 
   3 -10   1      762.28      749.38     24.97 o 
   4 -10   1       60.30       71.46      5.95 o 
   5 -10   1       44.66       56.99      5.81 o 
   6 -10   1      179.01      202.66      9.19 o 
   7 -10   1       51.59       40.09      8.79 o 
   8 -10   1       21.86       25.67      9.85 o 
   9 -10   1       15.51       22.15     10.55 o 
  -8  -9   1        5.39        9.49      9.49 o 
  -7  -9   1       42.71       48.18      9.85 o 
  -6  -9   1        8.60        3.52      6.68 o 
  -5  -9   1        8.14       11.96      6.33 o 
  -4  -9   1       84.14       87.58      5.74 o 
  -3  -9   1        7.17        7.51      6.33 o 
  -2  -9   1      208.96      209.10      7.95 o 
  -1  -9   1       59.53       52.96      4.84 o 
   0  -9   1      507.78      527.02     13.30 o 
   1  -9   1       19.34       14.44      3.73 o 
   2  -9   1     1219.28     1235.13     24.49 o 
   3  -9   1      142.79      137.67      6.70 o 
   4  -9   1      192.60      184.40      7.96 o 
   5  -9   1      387.16      417.01     22.51 o 
   6  -9   1       11.99       10.22      4.65 o 
   7  -9   1      153.32      162.47     11.96 o 
   8  -9   1       20.33        7.74      8.79 o 
   9  -9   1       14.79       16.88      9.49 o 
  10  -9   1       11.53        7.03      8.79 o 
  -9  -8   1        0.00       -2.81      9.85 o 
  -8  -8   1        0.01       -6.68      8.09 o 
  -7  -8   1        4.41        4.22      7.74 o 
  -6  -8   1       40.28       38.33      7.38 o 
  -5  -8   1      145.74      130.47     10.20 o 
  -4  -8   1      183.94      179.02      7.10 o 
  -3  -8   1        3.68        7.37      3.45 o 
  -2  -8   1      378.38      355.37     14.42 o 
  -1  -8   1       46.13       44.06      4.23 o 
   0  -8   1        0.43       -2.46      7.03 o 
   1  -8   1      292.98      293.49      8.82 o 
   2  -8   1       22.55       28.85      3.48 o 
   3  -8   1       24.04       23.97      3.60 o 
   4  -8   1      227.49      206.15      7.71 o 
   5  -8   1      129.49      126.72      6.45 o 
   6  -8   1       43.26       46.07      4.97 o 
   7  -8   1        0.17        1.41      6.68 o 
   8  -8   1       33.54       43.25      8.44 o 
   9  -8   1       73.06       66.82      9.14 o 
  10  -8   1        0.01        1.76      9.49 o 
  11  -8   1        1.14        2.11     10.55 o 
 -10  -7   1       30.78       45.72     10.55 o 
  -9  -7   1       15.26        8.09      7.74 o 
  -8  -7   1       57.19       41.50      8.79 o 
  -7  -7   1       43.66       56.97      8.44 o 
  -6  -7   1      362.09      394.21     17.23 o 
  -5  -7   1       72.94       65.46      4.90 o 
  -4  -7   1      337.54      328.08      9.20 o 
  -3  -7   1        2.38       -0.70      2.70 o 
  -2  -7   1      109.27      101.66      3.51 o 
  -1  -7   1        6.99       21.00     12.13 o 
   0  -7   1       34.37       28.48      3.48 o 
   1  -7   1      174.03      158.73      5.98 o 
   2  -7   1       89.02       85.74      4.60 o 
   3  -7   1      564.42      556.70     23.74 o 
   4  -7   1       19.01       20.28      3.55 o 
   5  -7   1      750.48      759.33     25.67 o 
   6  -7   1      117.96      123.02      6.09 o 
   7  -7   1       33.79       36.57      6.68 o 
   8  -7   1       36.64       30.24      7.74 o 
   9  -7   1       37.28       45.01      9.14 o 
  10  -7   1       19.47       23.56      8.44 o 
  11  -7   1        1.36        6.68     10.20 o 
 -10  -6   1        2.93        9.85      8.79 o 
  -9  -6   1       46.02       45.36      8.09 o 
  -8  -6   1        2.17        1.76      5.98 o 
  -7  -6   1      520.21      524.32     20.40 o 
  -6  -6   1      360.52      364.67     16.18 o 
  -5  -6   1        1.36        2.38      3.12 o 
  -4  -6   1       26.98       30.59      3.45 o 
  -3  -6   1     1004.48      930.26     27.61 o 
  -2  -6   1       76.91       76.77      3.80 o 
  -1  -6   1      187.88      186.57      4.05 o 
   0  -6   1     1043.45     1072.95     19.77 o 
   1  -6   1      158.87      162.77      5.59 o 
   2  -6   1      845.19      844.58     16.41 o 
   3  -6   1      196.90      201.88      6.47 o 
   4  -6   1       28.21       31.90      3.23 o 
   5  -6   1       64.62       56.10      3.98 o 
   6  -6   1      261.41      269.50      8.58 o 
   7  -6   1        0.73        9.14      6.33 o 
   8  -6   1       37.91       55.21      7.38 o 
   9  -6   1        0.13       -2.81      5.98 o 
  10  -6   1        3.04       16.18      8.44 o 
  11  -6   1        0.17        6.68      8.44 o 
 -11  -5   1        3.47        1.76      9.14 o 
 -10  -5   1       24.46       19.34      8.44 o 
  -9  -5   1       47.84       53.80      7.74 o 
  -8  -5   1       40.31       27.14      8.09 o 
  -7  -5   1       99.36      123.78      9.49 o 
  -6  -5   1      299.66      295.77      8.53 o 
  -5  -5   1      187.67      207.78      6.59 o 
  -4  -5   1      462.97      474.84     12.31 o 
  -3  -5   1      283.35      291.75      7.56 o 
  -2  -5   1     3592.47     3583.94     56.79 o 
  -1  -5   1     1579.70     1763.30     23.25 o 
   0  -5   1      258.56      248.35      6.34 o 
   1  -5   1     3912.06     3989.16     62.64 o 
   2  -5   1        8.05        6.74      1.51 o 
   3  -5   1       16.20       18.84      2.60 o 
   4  -5   1        8.09       13.86      2.49 o 
   5  -5   1        1.02        0.64      2.60 o 
   6  -5   1      181.46      182.16      9.49 o 
   7  -5   1      153.96      150.16      9.85 o 
   8  -5   1        3.16        3.52      5.63 o 
   9  -5   1       20.34       20.75      6.33 o 
  10  -5   1        6.47        2.81      7.74 o 
  11  -5   1        0.63        9.85      8.79 o 
  12  -5   1        0.20       -8.09      8.79 o 
 -11  -4   1       52.53       37.98      8.44 o 
 -10  -4   1        0.33       -0.35      7.38 o 
  -9  -4   1       58.80       70.68      8.79 o 
  -8  -4   1      119.54      101.98      8.44 o 
  -7  -4   1      115.09      107.96      8.44 o 
  -6  -4   1      428.99      449.42     16.53 o 
  -5  -4   1     2093.73     2100.46     52.05 o 
  -4  -4   1       71.84       85.80      5.98 o 
  -3  -4   1       35.09       44.01      2.79 o 
  -2  -4   1     1809.75     1888.59     30.94 o 
  -1  -4   1      921.62      940.32     16.52 o 
   0  -4   1        7.79        8.65      1.49 o 
   1  -4   1       73.77       91.14      3.35 o 
   2  -4   1     1020.62      941.59     13.56 o 
   3  -4   1      622.36      602.21      9.31 o 
   4  -4   1        0.04       -2.11      2.11 o 
   5  -4   1      464.16      483.98     10.80 o 
   6  -4   1        4.33       -2.11      4.57 o 
   7  -4   1        0.79       -3.87      4.22 o 
   8  -4   1      105.90       97.76      9.14 o 
   9  -4   1        0.31       -4.92      5.63 o 
  10  -4   1       66.63       56.62      8.44 o 
  11  -4   1        9.56       15.82      7.74 o 
  12  -4   1        9.09        8.09      8.79 o 
 -12  -3   1        1.74       -1.41      9.14 o 
 -11  -3   1        1.71        1.76      7.74 o 
 -10  -3   1        2.23        4.92      6.33 o 
  -9  -3   1        1.23       -2.11      6.33 o 
  -8  -3   1       19.36       22.15      5.63 o 
  -7  -3   1       59.79       52.75      6.33 o 
  -6  -3   1      424.64      456.80     16.53 o 
  -5  -3   1      319.96      335.48     12.66 o 
  -4  -3   1      913.28      920.99     24.97 o 
  -3  -3   1      593.03      549.64     15.82 o 
  -2  -3   1       30.20       46.42      3.52 o 
  -1  -3   1        6.72        8.73      1.35 o 
   0  -3   1     1561.25     1549.62     24.98 o 
   1  -3   1      766.24      820.97     14.17 o 
   2  -3   1     1119.54     1047.58     17.40 o 
   3  -3   1      434.18      426.47      7.02 o 
   4  -3   1      334.49      332.41      6.22 o 
   5  -3   1       77.54       65.76      5.63 o 
   6  -3   1      312.16      311.57     12.31 o 
   7  -3   1        1.29       -2.46      4.92 o 
   8  -3   1      567.10      585.16     20.75 o 
   9  -3   1        0.12        0.35      6.33 o 
  10  -3   1        0.00       -0.35      6.33 o 
  11  -3   1       10.12       13.01      8.44 o 
  12  -3   1        0.12       -9.49      9.49 o 
 -12  -2   1        6.25       17.23      8.09 o 
 -11  -2   1       15.08        8.79      6.68 o 
 -10  -2   1       51.62       44.66      8.09 o 
  -9  -2   1        0.11       -0.35      5.27 o 
  -8  -2   1        0.32        3.16      4.57 o 
  -7  -2   1       17.59       33.76      5.63 o 
  -6  -2   1      794.87      736.37     21.80 o 
  -5  -2   1      751.57      769.43     21.80 o 
  -4  -2   1     2117.29     2045.95     48.53 o 
  -3  -2   1     1751.12     1789.24     42.20 o 
  -2  -2   1     1470.27     1476.61     34.46 o 
  -1  -2   1       17.75       16.53      1.76 o 
   0  -2   1      675.25      731.47     12.18 o 
   1  -2   1      157.53      160.63      4.04 o 
   2  -2   1     7140.05     7171.92     87.28 o 
   3  -2   1       50.76       60.10      2.81 o 
   4  -2   1      464.12      467.59      9.80 o 
   5  -2   1     2552.58     2648.34     62.24 o 
   6  -2   1      151.76      142.42      8.09 o 
   7  -2   1       41.83       31.65      5.27 o 
   8  -2   1      213.79      218.73     11.60 o 
   9  -2   1      115.12      100.93      8.79 o 
  10  -2   1        5.57       -2.46      5.98 o 
  11  -2   1        0.20        9.14      8.44 o 
  12  -2   1       15.26       27.08      9.14 o 
 -12  -1   1       19.77        7.38      8.44 o 
 -11  -1   1        5.54        4.22      6.68 o 
 -10  -1   1        6.95       23.56      6.33 o 
  -9  -1   1        3.49       -4.22      4.92 o 
  -8  -1   1        0.61        0.00      4.22 o 
  -7  -1   1      133.85      124.49      7.74 o 
  -6  -1   1       31.21       28.84      4.57 o 
  -5  -1   1     1439.94     1437.58     35.87 o 
  -4  -1   1        2.78        4.92      2.46 o 
  -3  -1   1      269.66      264.10      8.44 o 
  -2  -1   1     8666.98     7348.61    160.36 o 
  -1  -1   1      268.59      224.36      5.98 o 
   1  -1   1     7218.15     6568.98    143.83 o 
   2  -1   1    40397.69    32925.70   1046.51 o 
   3  -1   1     2728.93     2622.73     40.97 o 
   4  -1   1     3699.50     3585.92     55.75 o 
   5  -1   1      619.56      667.45     19.34 o 
   6  -1   1        0.03        5.63      3.52 o 
   7  -1   1        1.42        6.68      4.92 o 
   8  -1   1       17.30       19.69      5.98 o 
   9  -1   1      118.78      115.34      9.85 o 
  10  -1   1        7.71        8.44      7.03 o 
  11  -1   1        6.15        4.92      8.09 o 
  12  -1   1        5.37       15.12      8.44 o 
 -12   0   1       13.37       -0.35      7.38 o 
 -11   0   1        1.30       10.90      7.03 o 
 -10   0   1       25.30       33.41      7.03 o 
  -9   0   1       25.10       16.88      5.63 o 
  -8   0   1      111.74      116.75      8.09 o 
  -7   0   1       13.77       20.04      4.92 o 
  -6   0   1       96.70       96.35      6.68 o 
  -5   0   1      234.27      231.74      8.79 o 
  -4   0   1     1183.77     1192.12     29.19 o 
  -3   0   1        0.18        7.03      1.76 o 
  -2   0   1     2519.63     2479.54     55.21 o 
  -1   0   1       77.63       73.14      2.46 o 
   1   0   1      175.96      229.32      4.35 o 
   2   0   1     3824.17     3872.78     68.93 o 
   3   0   1      503.08      496.68      9.69 o 
   4   0   1      371.09      344.66      8.08 o 
   5   0   1        4.17       -0.70      3.16 o 
   6   0   1       41.77       45.01      4.92 o 
   7   0   1       15.94        8.79      4.22 o 
   8   0   1       79.67       71.74      7.38 o 
   9   0   1        7.33        7.38      6.33 o 
  10   0   1        1.81        3.16      7.03 o 
  11   0   1       19.54       30.59      8.79 o 
  12   0   1        3.34        8.44      9.49 o 
 -13   1   1        0.54        5.27      8.79 o 
 -12   1   1        1.47        5.63      7.38 o 
 -11   1   1        6.02       13.36      7.74 o 
 -10   1   1       27.61       12.66      5.98 o 
  -9   1   1      297.11      324.58     15.12 o 
  -8   1   1       67.94       68.57      6.68 o 
  -7   1   1        2.15        8.44      4.22 o 
  -6   1   1        0.50       -1.41      3.16 o 
  -5   1   1      402.62      432.19     13.71 o 
  -4   1   1       59.95       47.47      3.52 o 
  -3   1   1       82.71       90.02      4.22 o 
  -2   1   1     1307.37     1206.19     28.13 o 
  -1   1   1       49.44       42.90      2.11 o 
   0   1   1     2477.45     2272.77     50.64 o 
   1   1   1        9.71       21.21      1.35 o 
   2   1   1       81.18       91.81      3.69 o 
   3   1   1      325.92      300.24     11.96 o 
   4   1   1      367.35      355.88     12.31 o 
   5   1   1       48.14       48.88      4.57 o 
   6   1   1      266.81      296.10     11.96 o 
   7   1   1        5.05        5.27      4.22 o 
   8   1   1      208.85      197.28     11.25 o 
   9   1   1       57.90       42.90      7.38 o 
  10   1   1       15.67        7.38      7.03 o 
  11   1   1       12.60        9.85      7.38 o 
  12   1   1        0.04        1.05      9.14 o 
 -13   2   1       16.74       23.56     10.55 o 
 -12   2   1        8.77       16.88      9.49 o 
 -11   2   1        0.86       -6.33      7.38 o 
 -10   2   1        2.92        7.03      5.98 o 
  -9   2   1        0.09        1.41      5.27 o 
  -8   2   1        1.13       -3.16      4.22 o 
  -7   2   1       15.84       13.01      4.22 o 
  -6   2   1      412.10      392.45     13.71 o 
  -5   2   1     1701.98     1687.96     41.50 o 
  -4   2   1      337.17      315.79     10.55 o 
  -3   2   1       29.55       29.19      2.81 o 
  -2   2   1      804.90      847.15     20.75 o 
  -1   2   1     1272.41     1255.16     20.37 o 
   0   2   1    16727.60    12155.94    343.22 o 
   1   2   1     1202.07     1218.67     19.57 o 
   2   2   1      280.38      221.07      5.31 o 
   3   2   1       40.43       35.29      2.49 o 
   4   2   1        5.65        7.03      3.16 o 
   5   2   1       10.35        7.38      3.52 o 
   6   2   1       19.00       20.13      3.23 o 
   7   2   1      121.65      121.32      8.44 o 
   8   2   1      157.44      122.73      9.49 o 
   9   2   1       26.36       29.89      7.38 o 
  10   2   1       90.83       91.78      9.49 o 
  11   2   1       26.10       31.30      7.74 o 
 -13   3   1        0.25       24.26     10.55 o 
 -12   3   1        3.63       -5.27      7.74 o 
 -11   3   1        1.51        9.14      7.03 o 
 -10   3   1        9.78        7.03      7.03 o 
  -9   3   1        2.29        0.35      5.98 o 
  -8   3   1      460.34      459.97     17.58 o 
  -7   3   1       59.69       68.22      6.33 o 
  -6   3   1       19.02       16.88      4.22 o 
  -5   3   1      485.97      481.77     15.47 o 
  -4   3   1       65.11       53.10      4.57 o 
  -3   3   1      271.65      248.62      8.79 o 
  -2   3   1      298.81      296.89      6.59 o 
  -1   3   1      503.84      489.47      9.44 o 
   0   3   1     2830.72     2747.13     43.10 o 
   1   3   1     2076.11     2056.95     26.26 o 
   2   3   1      153.58      146.97      4.07 o 
   3   3   1      204.68      220.21      5.46 o 
   4   3   1      359.07      340.12     13.71 o 
   5   3   1       21.82       21.82      2.60 o 
   6   3   1      297.50      361.15     14.77 o 
   7   3   1      217.88      233.85     12.31 o 
   8   3   1      200.30      163.87     10.90 o 
   9   3   1       30.33       29.19      6.68 o 
  10   3   1       10.16        7.74      6.68 o 
  11   3   1       20.13       22.86      8.09 o 
 -12   4   1        0.30       12.66      8.09 o 
 -11   4   1        2.05        7.74      8.09 o 
 -10   4   1       25.40       11.60      7.38 o 
  -9   4   1        5.02        6.33      5.63 o 
  -8   4   1      156.63      146.29      9.85 o 
  -7   4   1        4.46        0.35      4.92 o 
  -6   4   1       71.23       83.69      6.68 o 
  -5   4   1        3.44        3.16      4.22 o 
  -4   4   1      854.41      792.99     22.15 o 
  -3   4   1      832.82      842.86     16.00 o 
  -2   4   1        5.42        8.13      1.99 o 
  -1   4   1       11.43        7.75      1.85 o 
   0   4   1     2923.60     2970.82     58.20 o 
   1   4   1      706.61      742.32     13.87 o 
   2   4   1        5.14        8.67      4.04 o 
   3   4   1      179.36      175.51      5.06 o 
   4   4   1       48.87       58.40      5.45 o 
   5   4   1      118.30      112.18      8.09 o 
   6   4   1        9.76        8.09      4.92 o 
   7   4   1       51.42       43.25      6.68 o 
   8   4   1        3.73        3.16      5.63 o 
   9   4   1        6.63        0.70      5.98 o 
  10   4   1        1.69       11.60      7.38 o 
  11   4   1        0.24       -5.63      8.79 o 
 -12   5   1        3.32       -1.05      9.49 o 
 -11   5   1       22.61       13.71      7.74 o 
 -10   5   1       50.96       52.75      8.09 o 
  -9   5   1       10.16        4.92      5.98 o 
  -8   5   1       94.24       86.51      8.09 o 
  -7   5   1      109.60      103.74      8.09 o 
  -6   5   1       78.54       79.83      7.38 o 
  -5   5   1        1.36        0.70      3.52 o 
  -4   5   1      451.76      451.77     10.57 o 
  -3   5   1      338.66      281.82      7.74 o 
  -2   5   1      596.48      613.79     12.54 o 
  -1   5   1     1742.07     1794.66     30.31 o 
   0   5   1     6710.67     6717.35    103.60 o 
   1   5   1      727.31      854.79     16.11 o 
   2   5   1      210.53      253.45     10.02 o 
   3   5   1      653.73      637.62     13.00 o 
   4   5   1      616.78      594.78     12.42 o 
   5   5   1       34.31       28.48      5.63 o 
   6   5   1        2.35       -0.35      4.92 o 
   7   5   1      138.40      166.33     11.60 o 
   8   5   1        0.01        7.74      7.38 o 
   9   5   1       36.33       32.00      7.38 o 
  10   5   1       14.52        6.68      7.74 o 
 -12   6   1        0.21        1.05     10.20 o 
 -11   6   1        1.93        2.46      9.14 o 
 -10   6   1       10.91        0.70      7.03 o 
  -9   6   1      127.69      143.13     11.25 o 
  -8   6   1       20.63       13.36      7.03 o 
  -7   6   1        4.34       -0.70      5.63 o 
  -6   6   1      169.52      173.72      9.85 o 
  -5   6   1       46.80       46.07      5.63 o 
  -4   6   1      377.29      381.00      9.82 o 
  -3   6   1      677.10      691.83     23.39 o 
  -2   6   1      210.74      214.97      6.68 o 
  -1   6   1      192.30      170.84     12.84 o 
   0   6   1      597.83      545.98     11.90 o 
   1   6   1       56.57       58.33      3.71 o 
   2   6   1        2.22       -2.45      2.45 o 
   3   6   1      291.50      285.65      8.03 o 
   4   6   1       55.89       57.32      7.03 o 
   5   6   1       20.25       14.42      5.98 o 
   6   6   1      209.79      235.26     13.36 o 
   7   6   1        0.40        0.00      5.98 o 
   8   6   1       58.85       61.54      9.14 o 
   9   6   1        0.21       -4.92      7.38 o 
 -11   7   1        2.29        7.38      8.79 o 
 -10   7   1       63.80       55.21      8.79 o 
  -9   7   1       62.75       52.75      8.09 o 
  -8   7   1        0.01        8.09      7.03 o 
  -7   7   1      265.41      273.94     13.71 o 
  -6   7   1       74.82       79.12      7.74 o 
  -5   7   1       71.32       74.55      7.74 o 
  -4   7   1     1229.64     1215.32     25.50 o 
  -3   7   1        2.36       -2.29      5.80 o 
  -2   7   1       19.59       17.73      3.10 o 
  -1   7   1        4.27        3.15      2.79 o 
   0   7   1      148.48      137.56      5.70 o 
   1   7   1      296.51      328.60     11.78 o 
   2   7   1        8.15        7.97      3.30 o 
   3   7   1      772.12      784.06     16.46 o 
   4   7   1       36.48       44.31      7.74 o 
   5   7   1       44.01       48.53      7.38 o 
   6   7   1       45.38       42.90      7.38 o 
   7   7   1      105.71      119.56     10.90 o 
   8   7   1       61.88       63.30      9.85 o 
   9   7   1        0.42       -8.44      9.85 o 
 -11   8   1        0.00       -7.38      9.85 o 
 -10   8   1        0.01       -3.16      7.74 o 
  -9   8   1        1.88        1.05      8.09 o 
  -8   8   1       52.54       54.86      8.44 o 
  -7   8   1       19.16       13.36      7.38 o 
  -6   8   1       75.93       72.79      8.79 o 
  -5   8   1      284.59      296.73      9.69 o 
  -4   8   1      402.35      367.24     14.95 o 
  -3   8   1      189.89      194.10      8.79 o 
  -2   8   1       45.45       46.13      4.30 o 
  -1   8   1        0.30       -1.05      4.92 o 
   0   8   1     1562.84     1551.07     28.79 o 
   1   8   1      251.42      264.65      8.51 o 
   2   8   1      780.73      794.06     17.17 o 
   3   8   1      302.76      312.73      9.55 o 
   4   8   1       38.87       49.23      7.38 o 
   5   8   1       49.92       44.31      7.74 o 
   6   8   1      112.75      106.20     10.20 o 
   7   8   1        0.96        2.81      8.09 o 
   8   8   1       13.75       -2.11      9.49 o 
 -10   9   1       11.27        4.22     10.20 o 
  -9   9   1        1.59        3.87      8.09 o 
  -8   9   1        0.45       -0.70      8.44 o 
  -7   9   1       15.03        8.09      7.74 o 
  -6   9   1        8.41       -1.41      7.03 o 
  -5   9   1      469.85      452.42     13.04 o 
  -4   9   1      152.10      135.05      7.20 o 
  -3   9   1       54.04       66.13      5.59 o 
  -2   9   1      112.02      125.22     21.28 o 
  -1   9   1      241.97      226.90      8.41 o 
   0   9   1       36.09       31.04      4.22 o 
   1   9   1      118.79       95.72      7.03 o 
   2   9   1      530.09      489.70     12.82 o 
   3   9   1      129.90      116.40      9.85 o 
   4   9   1       65.62       55.21      8.44 o 
   5   9   1        0.81        2.11      7.03 o 
   6   9   1        3.33        4.92      7.38 o 
   7   9   1       39.54       46.77     10.55 o 
  -9  10   1       12.04       10.20     10.20 o 
  -8  10   1        0.19       -6.33      8.09 o 
  -7  10   1       15.18       22.51      8.44 o 
  -6  10   1       11.86        4.57      7.74 o 
  -5  10   1       14.67       20.07      5.06 o 
  -4  10   1       96.90       97.10      6.71 o 
  -3  10   1       24.86       29.99      4.70 o 
  -2  10   1        5.00        0.53      7.91 o 
  -1  10   1        0.29       -0.20      4.39 o 
   0  10   1       64.61       66.02     11.43 o 
   1  10   1       92.60       87.69      6.16 o 
   2  10   1       61.92       70.39      5.70 o 
   3  10   1       14.05        3.87      7.74 o 
   4  10   1        0.69       -3.52      7.03 o 
   5  10   1       37.55       44.66      9.14 o 
   6  10   1       11.54       11.60     10.20 o 
  -8  11   1       27.46       40.79      9.85 o 
  -7  11   1        3.56        3.87      8.44 o 
  -6  11   1        0.42       -8.44      8.44 o 
  -5  11   1       17.35       13.04      5.32 o 
  -4  11   1        5.17        8.02      6.86 o 
  -3  11   1       34.63       42.64      6.16 o 
  -2  11   1        0.13       -1.39      4.57 o 
  -1  11   1       12.89       10.07      4.92 o 
   0  11   1       71.80       71.79      6.41 o 
   1  11   1       98.16       90.77      6.84 o 
   2  11   1       73.17       65.41      9.14 o 
   3  11   1        9.18        5.27      7.74 o 
   4  11   1       78.75      103.39     11.60 o 
  -6  12   1        9.39       17.58     10.90 o 
  -5  12   1        0.48       -5.98      9.85 o 
  -4  12   1       42.30       47.39      6.70 o 
  -3  12   1        9.17       10.97      5.40 o 
  -2  12   1       87.65       85.24      8.09 o 
  -1  12   1       16.71       14.99      5.91 o 
   0  12   1       15.00       21.41      6.16 o 
   1  12   1       83.02       75.61     11.25 o 
   2  12   1        3.81        4.57      9.49 o 
  -3  13   1       20.41       21.80      8.79 o 
  -2  13   1       31.05       34.66      7.01 o 
  -1  13   1        0.33       -8.09      8.09 o 
  -2 -13   2       94.88      107.26     11.25 o 
  -1 -13   2       26.15       27.08      8.79 o 
   0 -13   2        2.35       17.23      8.09 o 
   1 -13   2       22.23       22.86      8.44 o 
   2 -13   2       38.49       52.05      9.49 o 
   3 -13   2       21.65       28.13      9.14 o 
   4 -13   2        2.24        4.22      8.09 o 
   5 -13   2        6.52       12.31      8.79 o 
  -4 -12   2       70.87       61.54     10.90 o 
  -3 -12   2       43.33       54.08      7.03 o 
  -2 -12   2        7.15        3.13      6.15 o 
  -1 -12   2       97.39      117.53      7.41 o 
   0 -12   2       15.61       16.01      5.56 o 
   1 -12   2       29.58       28.49      5.59 o 
   2 -12   2       11.54       17.74      5.65 o 
   3 -12   2       68.55       71.41      7.74 o 
   4 -12   2        7.65        5.81      8.62 o 
   5 -12   2       21.12       13.27      6.68 o 
   6 -12   2        0.38        6.85      6.34 o 
   7 -12   2        0.50       -2.46      8.09 o 
  -6 -11   2       16.45       11.96      8.44 o 
  -5 -11   2       17.72       29.19      9.49 o 
  -4 -11   2      102.48       93.04      6.96 o 
  -3 -11   2       29.83       32.94      6.09 o 
  -2 -11   2        0.11        7.52      5.09 o 
  -1 -11   2      187.22      193.42      8.44 o 
   0 -11   2       65.19       75.26      6.33 o 
   1 -11   2        0.92       -3.09      9.32 o 
   2 -11   2       28.11       20.78      4.90 o 
   3 -11   2        1.30       -1.86      4.95 o 
   4 -11   2       62.92       65.57      7.21 o 
   5 -11   2      151.78      153.59      8.97 o 
   6 -11   2       27.51       22.96      5.56 o 
   7 -11   2      112.76      139.70      8.80 o 
   8 -11   2       28.11       32.70     11.25 o 
  -7 -10   2        0.30        2.46      8.09 o 
  -6 -10   2        0.23       -1.41      8.44 o 
  -5 -10   2      151.64      158.25     12.31 o 
  -4 -10   2      112.20       96.68      6.34 o 
  -3 -10   2        1.95        0.57      3.80 o 
  -2 -10   2      127.60      134.93      6.96 o 
  -1 -10   2        0.06       -3.34      4.23 o 
   0 -10   2      196.32      201.93      8.08 o 
   1 -10   2        3.23       -0.62      3.80 o 
   2 -10   2        0.44       -2.03      3.96 o 
   3 -10   2      169.50      154.75      7.45 o 
   4 -10   2      350.03      363.63     11.44 o 
   5 -10   2        0.68       -2.16      4.48 o 
   6 -10   2       58.41       64.49      6.09 o 
   7 -10   2       41.07       46.66      6.08 o 
   8 -10   2        4.06       -0.35      9.49 o 
   9 -10   2        9.75       16.18     10.55 o 
  -8  -9   2       32.63       46.77     10.55 o 
  -7  -9   2        8.79        9.49      8.09 o 
  -6  -9   2       13.01        9.14      7.38 o 
  -5  -9   2        0.86       -3.04      5.27 o 
  -4  -9   2       49.04       43.86      4.81 o 
  -3  -9   2        4.45        0.02      3.63 o 
  -2  -9   2      762.48      726.66     16.39 o 
  -1  -9   2      824.21      826.28     17.78 o 
   0  -9   2       29.28       21.96      4.35 o 
   1  -9   2       77.64       77.90      5.20 o 
   2  -9   2       70.66       65.22      4.95 o 
   3  -9   2      308.40      312.61     10.20 o 
   4  -9   2       24.33       23.17      4.57 o 
   5  -9   2        0.98        1.43      3.85 o 
   6  -9   2      223.24      238.26      9.44 o 
   7  -9   2       39.50       27.99      5.24 o 
   8  -9   2       52.90       48.18      9.85 o 
   9  -9   2       47.29       70.33     10.90 o 
  10  -9   2        0.03        3.16      9.49 o 
  -9  -8   2      119.26      131.87     13.01 o 
  -8  -8   2        1.08        1.76      8.09 o 
  -7  -8   2      167.03      168.09     12.31 o 
  -6  -8   2      229.80      201.15     12.31 o 
  -5  -8   2       22.93       16.08      3.96 o 
  -4  -8   2      234.24      222.06      7.81 o 
  -3  -8   2      501.90      460.63     11.66 o 
  -2  -8   2        0.43       -2.86      2.86 o 
  -1  -8   2        0.15       -4.22      4.22 o 
   0  -8   2      133.03      121.27      5.59 o 
   1  -8   2       88.19       73.73      4.46 o 
   2  -8   2      250.32      253.50      9.67 o 
   3  -8   2      202.63      204.01      7.46 o 
   4  -8   2       13.53       10.83      3.55 o 
   5  -8   2       77.37       73.01      5.20 o 
   6  -8   2       24.37       20.44      8.79 o 
   7  -8   2      182.37      183.09      8.06 o 
   8  -8   2        0.52       -1.41      7.38 o 
   9  -8   2        0.97       -2.46      8.79 o 
  10  -8   2        0.07        4.57      8.79 o 
 -10  -7   2       23.83       17.23      9.85 o 
  -9  -7   2       34.68       36.92      9.49 o 
  -8  -7   2        5.75        8.79      6.68 o 
  -7  -7   2       54.07       47.47      7.38 o 
  -6  -7   2       11.68       17.58      3.85 o 
  -5  -7   2     2015.33     2050.66     35.99 o 
  -4  -7   2      135.44      115.87     10.55 o 
  -3  -7   2      151.54      137.57      4.43 o 
  -2  -7   2        0.00        1.98      2.12 o 
  -1  -7   2      883.88      834.32     12.52 o 
   0  -7   2       20.36       12.04      2.60 o 
   1  -7   2       26.92       29.02      3.35 o 
   2  -7   2        1.06        0.24      2.85 o 
   3  -7   2       37.06       39.04      3.71 o 
   4  -7   2       34.17       38.24      4.40 o 
   5  -7   2       70.71       70.65      4.70 o 
   6  -7   2        1.76        4.72      3.60 o 
   7  -7   2       56.69       53.80      7.74 o 
   8  -7   2       10.55        5.27      6.33 o 
   9  -7   2       21.94       16.53      8.44 o 
  10  -7   2        7.78       14.42      9.14 o 
  11  -7   2        0.29       -9.85      9.85 o 
 -11  -6   2        0.72       -7.03      9.49 o 
 -10  -6   2       76.85       94.60      9.85 o 
  -9  -6   2       21.69       22.15      7.74 o 
  -8  -6   2       46.06       49.58      7.74 o 
  -7  -6   2        5.27       -1.41      4.92 o 
  -6  -6   2       63.95       54.98     12.66 o 
  -5  -6   2        7.52       10.13      3.35 o 
  -4  -6   2      468.48      460.06     11.43 o 
  -3  -6   2       60.93       76.90      7.21 o 
  -2  -6   2       27.60       32.45      2.33 o 
  -1  -6   2     1424.01     1394.87     19.09 o 
   0  -6   2      890.18      898.49     17.90 o 
   1  -6   2       88.09      115.14      3.11 o 
   2  -6   2        0.43       -0.24      1.70 o 
   3  -6   2      777.47      765.23     11.88 o 
   4  -6   2       24.90       23.16      2.47 o 
   5  -6   2        0.02       -3.10      3.10 o 
   6  -6   2        4.40        3.86      3.45 o 
   7  -6   2       45.56       35.87      7.03 o 
   8  -6   2       62.79       63.30      8.44 o 
   9  -6   2       12.91       11.96      7.74 o 
  10  -6   2        0.84        6.68      8.44 o 
  11  -6   2        8.01        5.27      8.79 o 
 -11  -5   2       26.06       27.08      9.49 o 
 -10  -5   2       12.97        8.79      7.74 o 
  -9  -5   2       67.56       55.91      8.44 o 
  -8  -5   2       11.82        5.98      6.33 o 
  -7  -5   2      292.80      286.95     13.71 o 
  -6  -5   2       67.59       65.41      7.03 o 
  -5  -5   2        0.11        2.11      4.22 o 
  -4  -5   2     1020.13     1048.15     19.49 o 
  -3  -5   2     1266.16     1293.15     31.65 o 
  -2  -5   2      549.37      580.17      9.22 o 
  -1  -5   2      521.56      607.71     10.04 o 
   0  -5   2      978.88      952.34     13.22 o 
   1  -5   2     2299.48     2379.82     44.54 o 
   2  -5   2        0.35       -1.44      2.50 o 
   3  -5   2      222.14      202.46      4.91 o 
   4  -5   2        0.24        6.17      4.02 o 
   5  -5   2      178.71      186.57      5.07 o 
   6  -5   2       11.50        7.56      4.40 o 
   7  -5   2       31.79       35.17      6.68 o 
   8  -5   2       23.66       28.13      6.33 o 
   9  -5   2        0.19       -5.98      5.98 o 
  10  -5   2       15.09       17.58      7.38 o 
  11  -5   2        0.61       15.12      9.49 o 
 -12  -4   2       11.87        7.38      9.85 o 
 -11  -4   2       35.71       21.45      7.74 o 
 -10  -4   2        0.50        5.27      7.03 o 
  -9  -4   2        4.45       -2.46      5.27 o 
  -8  -4   2        9.37        8.09      4.92 o 
  -7  -4   2      129.32      119.21      8.09 o 
  -6  -4   2      124.58      140.66      8.44 o 
  -5  -4   2       52.65       47.83      5.27 o 
  -4  -4   2      349.81      402.30     13.36 o 
  -3  -4   2        5.92        0.35      2.81 o 
  -2  -4   2      282.64      315.24      5.66 o 
  -1  -4   2      228.05      218.65      6.23 o 
   0  -4   2      405.69      423.94      6.50 o 
   1  -4   2     1107.27     1101.03     14.91 o 
   2  -4   2       37.31       37.92      1.80 o 
   3  -4   2      508.27      546.38      8.78 o 
   4  -4   2       66.59       58.53      2.70 o 
   5  -4   2        0.04       -1.85      1.96 o 
   6  -4   2        4.31        0.35      4.22 o 
   7  -4   2      253.68      229.28     11.96 o 
   8  -4   2        1.41       -2.46      6.33 o 
   9  -4   2        8.63        2.11      5.98 o 
  10  -4   2        0.05        0.70      7.74 o 
  11  -4   2        1.28       -1.05      7.38 o 
  12  -4   2        2.30        3.16     10.55 o 
 -12  -3   2       18.92       20.75      9.49 o 
 -11  -3   2       27.07       22.51      8.44 o 
 -10  -3   2       21.63       22.86      6.68 o 
  -9  -3   2       12.47       11.96      5.63 o 
  -8  -3   2        8.03        4.57      5.63 o 
  -7  -3   2        0.92       -2.46      4.57 o 
  -6  -3   2      162.16      151.92      8.09 o 
  -5  -3   2       90.00      100.57      6.33 o 
  -4  -3   2     2603.87     2706.72     62.95 o 
  -3  -3   2      377.12      354.12     10.90 o 
  -2  -3   2     1076.71     1017.95     16.89 o 
  -1  -3   2      413.47      397.77      6.06 o 
   0  -3   2       15.53       19.77      1.07 o 
   1  -3   2     1383.11     1384.85     18.04 o 
   2  -3   2       53.60       55.63      2.01 o 
   3  -3   2     1183.11     1176.40     16.23 o 
   4  -3   2     1011.17     1118.32     15.95 o 
   5  -3   2      115.96      114.64      4.84 o 
   6  -3   2      250.19      247.57     11.25 o 
   7  -3   2      183.84      196.93     10.55 o 
   8  -3   2      236.83      258.12     13.36 o 
   9  -3   2      157.53      131.52     10.20 o 
  10  -3   2       15.33        9.85      7.74 o 
  11  -3   2        0.02       -8.44      8.44 o 
  12  -3   2        0.04       -7.74      8.79 o 
 -12  -2   2        9.96       -1.05      7.38 o 
 -11  -2   2       14.38       12.31      7.03 o 
 -10  -2   2        0.05       -3.52      6.33 o 
  -9  -2   2       14.71       14.42      5.98 o 
  -8  -2   2       20.33       17.58      4.92 o 
  -7  -2   2      435.97      418.83     15.47 o 
  -6  -2   2       14.68        8.79      3.87 o 
  -5  -2   2       23.93       29.89      3.87 o 
  -4  -2   2      186.24      201.15      7.74 o 
  -3  -2   2       12.28        7.74      1.76 o 
  -2  -2   2     3491.71     3470.93     52.77 o 
  -1  -2   2      278.16      265.33      4.97 o 
   0  -2   2     5677.67     5386.50     82.35 o 
   1  -2   2     1040.69      944.70     12.51 o 
   2  -2   2      189.73      182.86      4.39 o 
   3  -2   2     5365.51     5429.29     66.93 o 
   4  -2   2      538.14      531.13      8.70 o 
   5  -2   2     3162.62     3223.50     51.54 o 
   6  -2   2     1339.94     1277.07     23.61 o 
   7  -2   2      134.37      148.05      9.49 o 
   8  -2   2      167.20      188.49     11.25 o 
   9  -2   2       32.61       37.63      7.03 o 
  10  -2   2        0.33       -4.22      6.33 o 
  11  -2   2        2.25       15.12      8.79 o 
  12  -2   2       21.97       32.70     10.55 o 
 -13  -1   2        7.94        6.68      9.85 o 
 -12  -1   2        1.22       -7.38      7.38 o 
 -11  -1   2       11.01        7.03      7.38 o 
 -10  -1   2       11.77       15.12      5.98 o 
  -9  -1   2      101.45      107.26      8.44 o 
  -8  -1   2       37.88       43.25      5.63 o 
  -7  -1   2      186.22      169.50      8.79 o 
  -6  -1   2        1.08        0.00      2.81 o 
  -5  -1   2       72.33       67.17      4.92 o 
  -4  -1   2      697.03      693.82     18.29 o 
  -3  -1   2     1620.62     1555.03     35.87 o 
  -2  -1   2     3400.64     3166.50     67.34 o 
  -1  -1   2      279.61      322.17      5.59 o 
   0  -1   2     4379.09     3840.09     95.30 o 
   1  -1   2     7713.88     7191.09    107.25 o 
   2  -1   2    28999.68    25469.76    375.72 o 
   3  -1   2     1473.73     1552.92     20.46 o 
   4  -1   2     1005.20     1001.90     18.15 o 
   5  -1   2     1095.89     1113.02     27.08 o 
   6  -1   2       12.32        5.98      4.57 o 
   7  -1   2      111.52       88.62      7.03 o 
   8  -1   2      202.69      188.49     11.25 o 
   9  -1   2       11.72        1.76      5.63 o 
  10  -1   2        0.41       -7.03      7.03 o 
  11  -1   2        4.51       17.23      8.79 o 
  12  -1   2        0.22       -6.68      8.44 o 
 -13   0   2       10.14       -7.03      9.85 o 
 -12   0   2        2.57        1.05      7.03 o 
 -11   0   2       73.24       84.05      9.14 o 
 -10   0   2       92.80      108.66      9.85 o 
  -9   0   2       43.33       46.42      6.68 o 
  -8   0   2      122.02      106.90      8.09 o 
  -7   0   2      228.47      250.03     10.90 o 
  -6   0   2       38.97       24.26      4.57 o 
  -5   0   2      497.64      534.52     15.82 o 
  -4   0   2     1068.69     1077.48     26.73 o 
  -3   0   2      818.03      804.95     20.04 o 
  -2   0   2        0.37        0.53      0.99 o 
  -1   0   2     6701.06     6129.23    101.10 o 
   0   0   2       51.52       53.99      1.74 o 
   1   0   2       11.36       12.76      1.35 o 
   2   0   2     1666.97     1682.64     48.18 o 
   3   0   2       21.37       38.85     10.90 o 
   4   0   2       34.43       41.00      3.10 o 
   5   0   2      492.85      477.28     11.06 o 
   6   0   2       16.00       16.53      4.22 o 
   7   0   2        6.88        4.92      4.22 o 
   8   0   2       66.66       71.74      7.38 o 
   9   0   2       22.68       11.96      6.68 o 
  10   0   2       12.44       15.47      6.68 o 
  11   0   2       22.08       28.84      9.14 o 
 -13   1   2       34.97       36.57      9.49 o 
 -12   1   2        4.65       12.66      7.74 o 
 -11   1   2      127.03      140.66     11.25 o 
 -10   1   2      151.83      181.46     11.60 o 
  -9   1   2        6.07       10.90      5.27 o 
  -8   1   2       17.99       21.45      5.63 o 
  -7   1   2      437.40      447.31     15.82 o 
  -6   1   2       11.10        8.09      3.52 o 
  -5   1   2      758.85      782.79     21.45 o 
  -4   1   2     1832.05     1765.33     41.85 o 
  -3   1   2      283.88      265.50      8.44 o 
  -2   1   2     6833.46     6477.99    114.29 o 
  -1   1   2     3087.47     2978.17     50.11 o 
   0   1   2      131.03      121.73      3.10 o 
   1   1   2     3145.08     3320.54     50.75 o 
   2   1   2      879.79      849.77     15.01 o 
   3   1   2       84.77       89.92      3.60 o 
   4   1   2      226.32      242.48      6.83 o 
   5   1   2        5.52        2.99      2.49 o 
   6   1   2        0.03        0.70      3.87 o 
   7   1   2       67.24       84.75      7.74 o 
   8   1   2        0.26       -5.63      5.63 o 
   9   1   2      134.17      131.87     10.20 o 
  10   1   2        8.69        4.92      6.33 o 
  11   1   2        2.26        4.22      7.38 o 
 -13   2   2        8.32        8.09      8.79 o 
 -12   2   2        3.48       -1.76      8.44 o 
 -11   2   2        2.02       12.66      7.03 o 
 -10   2   2        5.30        3.16      5.63 o 
  -9   2   2       27.34       15.82      5.63 o 
  -8   2   2       16.35       17.93      4.92 o 
  -7   2   2       13.42        3.87      3.87 o 
  -6   2   2     1072.65     1031.06     28.13 o 
  -5   2   2       89.67       85.10      5.63 o 
  -4   2   2     1588.36     1622.55     39.03 o 
  -3   2   2     2274.86     2183.10     50.64 o 
  -2   2   2        6.42        6.45      1.35 o 
  -1   2   2     1785.17     1762.28     27.37 o 
   0   2   2       24.74       28.87      1.69 o 
   1   2   2     3069.36     3114.04     47.87 o 
   2   2   2       32.18       23.64      3.16 o 
   3   2   2        1.98        2.13      2.10 o 
   4   2   2      291.48      300.27     17.23 o 
   5   2   2       97.12      126.25      8.09 o 
   6   2   2       66.66       66.11      7.03 o 
   7   2   2       51.11       42.90      6.68 o 
   8   2   2       42.13       28.84      6.33 o 
   9   2   2       43.65       38.68      7.03 o 
  10   2   2        8.84        3.52      6.68 o 
  11   2   2        7.30        4.92      8.79 o 
 -13   3   2        0.04       -4.92      8.44 o 
 -12   3   2       30.47       29.19      8.09 o 
 -11   3   2        1.60       -1.41      7.38 o 
 -10   3   2       32.37       26.73      7.38 o 
  -9   3   2       27.02       35.17      7.03 o 
  -8   3   2        7.76       12.66      5.63 o 
  -7   3   2      199.38      211.70     10.20 o 
  -6   3   2        6.84       22.51      4.22 o 
  -5   3   2      300.36      370.30     13.01 o 
  -4   3   2       12.45        6.68      2.81 o 
  -3   3   2        5.05        8.57      1.69 o 
  -2   3   2     2321.09     2393.70     46.95 o 
  -1   3   2     1680.81     1685.95     27.57 o 
   0   3   2     2444.74     2624.39     33.08 o 
   1   3   2     2252.28     2184.19     57.68 o 
   2   3   2     1292.42     1355.48     32.62 o 
   3   3   2      387.10      387.80      6.66 o 
   4   3   2       49.42       58.16      3.85 o 
   5   3   2      223.62      226.82     11.25 o 
   6   3   2       60.42       68.93      7.03 o 
   7   3   2        8.31        2.46      5.27 o 
   8   3   2       51.55       32.70      6.33 o 
   9   3   2       52.69       47.47      8.79 o 
  10   3   2        3.94       -7.74      7.74 o 
  11   3   2        0.00        4.22      9.14 o 
 -13   4   2        2.54       13.71     10.55 o 
 -12   4   2        0.27        5.27      8.09 o 
 -11   4   2        3.86       -3.52      7.03 o 
 -10   4   2        1.80        5.63      5.98 o 
  -9   4   2       47.64       52.40      7.74 o 
  -8   4   2       11.42       11.60      5.63 o 
  -7   4   2       37.90       45.01      5.98 o 
  -6   4   2      493.97      489.16     16.88 o 
  -5   4   2     1132.71     1153.44     30.95 o 
  -4   4   2      407.16      448.72     14.77 o 
  -3   4   2      174.47      192.72      4.88 o 
  -2   4   2     2932.35     2891.28     46.33 o 
  -1   4   2      182.65      203.28     10.37 o 
   0   4   2        1.87       -0.30      1.39 o 
   1   4   2       16.86       17.84      1.80 o 
   2   4   2     1475.88     1487.55     20.21 o 
   3   4   2        0.06        1.43      1.91 o 
   4   4   2      218.20      202.20     10.55 o 
   5   4   2      284.52      309.81     13.71 o 
   6   4   2       17.82       10.90      5.63 o 
   7   4   2        1.23        6.68      5.27 o 
   8   4   2        0.02       -6.33      6.33 o 
   9   4   2       22.00       42.55      8.44 o 
  10   4   2        3.33        3.87      7.38 o 
 -12   5   2        0.27        6.68      8.44 o 
 -11   5   2        3.29       -1.05      8.09 o 
 -10   5   2        9.51        7.38      6.68 o 
  -9   5   2        0.28       -1.76      6.33 o 
  -8   5   2        3.10        0.35      5.27 o 
  -7   5   2       40.56       39.39      5.98 o 
  -6   5   2        1.38        3.52      4.22 o 
  -5   5   2       53.66       47.12      5.98 o 
  -4   5   2      778.92      821.55     24.97 o 
  -3   5   2        2.01        2.11      1.81 o 
  -2   5   2      613.83      673.57     20.57 o 
  -1   5   2       42.84       46.68      4.40 o 
   0   5   2     1799.96     1856.72     24.60 o 
   1   5   2      651.18      624.69     11.82 o 
   2   5   2       59.83       44.99      3.30 o 
   3   5   2       36.72       29.82      3.04 o 
   4   5   2      249.90      268.67     12.66 o 
   5   5   2      210.72      197.63     11.60 o 
   6   5   2        1.17        1.41      5.27 o 
   7   5   2       21.07       13.36      7.38 o 
   8   5   2        1.33        1.05      7.74 o 
   9   5   2        2.94       11.96      7.03 o 
  10   5   2        1.33        4.92      8.09 o 
 -12   6   2        0.13        7.38     10.20 o 
 -11   6   2       14.50       21.10      8.44 o 
 -10   6   2       24.73       33.76      8.09 o 
  -9   6   2       44.08       65.06      8.44 o 
  -8   6   2       10.19        8.79      5.63 o 
  -7   6   2       22.54       32.70      5.98 o 
  -6   6   2       65.66       81.58      7.38 o 
  -5   6   2      452.71      427.62     16.18 o 
  -4   6   2       17.59       11.96      4.57 o 
  -3   6   2      164.34      183.86      9.67 o 
  -2   6   2       30.05       24.95      3.35 o 
  -1   6   2       84.92       83.19      8.62 o 
   0   6   2      158.78      176.92      6.16 o 
   1   6   2       43.90       39.17      4.04 o 
   2   6   2      137.82      136.70     15.65 o 
   3   6   2        4.10       10.05      3.19 o 
   4   6   2        0.53       -2.11      4.57 o 
   5   6   2      141.83      152.62     10.90 o 
   6   6   2      213.30      255.30     14.42 o 
   7   6   2       21.36       14.07      7.03 o 
   8   6   2        7.21        6.68      7.38 o 
   9   6   2       24.14       31.65     10.20 o 
 -12   7   2        0.02        5.63     10.90 o 
 -11   7   2        2.38       -8.79      8.79 o 
 -10   7   2       16.02       13.01      7.38 o 
  -9   7   2        0.18       -5.63      6.33 o 
  -8   7   2        6.86        8.09      6.33 o 
  -7   7   2       73.59       75.96      8.44 o 
  -6   7   2       79.14       76.31      7.74 o 
  -5   7   2        0.26        0.70      4.92 o 
  -4   7   2      219.35      224.71     11.25 o 
  -3   7   2       31.64       26.93      3.45 o 
  -2   7   2       10.20        3.00      3.20 o 
  -1   7   2      579.51      583.37     13.26 o 
   0   7   2      489.00      468.30     11.46 o 
   1   7   2      451.77      442.46     11.06 o 
   2   7   2       67.65       73.05      6.51 o 
   3   7   2      500.27      462.78     18.64 o 
   4   7   2     1540.17     1500.18     42.90 o 
   5   7   2       24.03       21.45      6.68 o 
   6   7   2        0.21        6.68      7.03 o 
   7   7   2       89.89       88.62     11.25 o 
   8   7   2       12.02       18.29      9.49 o 
 -11   8   2        4.14        7.03     10.20 o 
 -10   8   2        1.98       -8.79      8.79 o 
  -9   8   2       19.60       22.51      8.09 o 
  -8   8   2      251.51      271.83     14.77 o 
  -7   8   2       20.68       25.32      7.03 o 
  -6   8   2       10.07        7.03      6.33 o 
  -5   8   2      680.29      707.89     24.26 o 
  -4   8   2       14.96       18.99      5.98 o 
  -3   8   2     1028.22      987.58     39.03 o 
  -2   8   2      236.25      226.85      9.85 o 
  -1   8   2        9.94        9.62      7.21 o 
   0   8   2     1126.45     1057.35     21.42 o 
   1   8   2       49.87       47.85      6.33 o 
   2   8   2        6.86        8.03      3.85 o 
   3   8   2      260.32      246.16     14.07 o 
   4   8   2        0.54        3.16      5.98 o 
   5   8   2       60.55       56.27      9.14 o 
   6   8   2       13.73       23.56      9.14 o 
   7   8   2        0.24        2.11      8.79 o 
 -10   9   2       27.17       26.73     10.55 o 
  -9   9   2       11.77       20.40      9.85 o 
  -8   9   2       60.16       56.97      9.85 o 
  -7   9   2       11.96       13.01      8.09 o 
  -6   9   2        7.05        3.87      6.33 o 
  -5   9   2       16.15       22.15      6.68 o 
  -4   9   2       92.04       99.98      6.06 o 
  -3   9   2       19.42       22.51      4.05 o 
  -2   9   2      147.53      150.57      7.31 o 
  -1   9   2       29.97       40.66      5.27 o 
   0   9   2       14.20        2.43      4.05 o 
   1   9   2      175.70      179.54      7.60 o 
   2   9   2      208.61      212.40     13.01 o 
   3   9   2      192.68      220.49     13.71 o 
   4   9   2      109.06      103.39     11.25 o 
   5   9   2       12.58        1.76      8.44 o 
   6   9   2       29.70       26.73      9.49 o 
  -9  10   2        0.02       11.60     10.55 o 
  -8  10   2       21.45       17.23      9.85 o 
  -7  10   2        0.03       -1.05      7.38 o 
  -6  10   2        0.25        1.05      7.03 o 
  -5  10   2      114.18      118.86     11.25 o 
  -4  10   2       42.46       25.67      7.38 o 
  -3  10   2      135.71      128.73      7.31 o 
  -2  10   2       29.62       27.42      5.24 o 
  -1  10   2      113.90      108.07      6.75 o 
   0  10   2      186.37      186.07      8.36 o 
   1  10   2       67.46       57.04      5.74 o 
   2  10   2       24.44       22.15      8.09 o 
   3  10   2        0.76        3.52      7.38 o 
   4  10   2       62.09       53.80      9.49 o 
   5  10   2        6.04        0.35      9.49 o 
  -8  11   2       12.42       10.20      9.49 o 
  -7  11   2       28.55       39.03     10.90 o 
  -6  11   2        0.55       -4.92      7.74 o 
  -5  11   2       56.15       58.02     10.55 o 
  -4  11   2       50.29       55.21     10.20 o 
  -3  11   2        3.06       -2.59      5.15 o 
  -2  11   2       24.69       15.00      5.49 o 
  -1  11   2      106.61       93.37      7.74 o 
   0  11   2        0.37        0.08      5.09 o 
   1  11   2       12.93        2.46      8.44 o 
   2  11   2        0.04       -4.92      8.44 o 
   3  11   2       17.07        9.14      9.49 o 
  -6  12   2        3.14       11.96      9.49 o 
  -5  12   2        0.03       -2.81      9.14 o 
  -4  12   2      128.41      109.72     12.66 o 
  -3  12   2        2.47        0.00      8.44 o 
  -2  12   2       58.70       48.66      7.91 o 
  -1  12   2       69.13       83.23      7.31 o 
   0  12   2       20.50       39.74     10.55 o 
   1  12   2       13.26       14.07      8.79 o 
  -3 -13   3       48.96       62.24     10.55 o 
  -2 -13   3       19.19       18.99      9.14 o 
  -1 -13   3        5.42        2.81      8.09 o 
   0 -13   3        5.06       -1.41      8.09 o 
   1 -13   3      166.14      193.06     14.07 o 
   2 -13   3        2.27       -7.38      7.74 o 
   3 -13   3       12.73       14.07      8.09 o 
   4 -13   3       10.73        9.14      8.09 o 
  -4 -12   3       25.12       35.87      9.85 o 
  -3 -12   3       21.97       27.78      7.74 o 
  -2 -12   3       34.53       27.08      8.44 o 
  -1 -12   3       24.08       11.60      6.68 o 
   0 -12   3        0.48        0.35      6.33 o 
   1 -12   3      214.42      236.31     14.07 o 
   2 -12   3        8.36       21.10      7.03 o 
   3 -12   3       17.74       14.42      6.68 o 
   4 -12   3        2.82       -5.27      6.68 o 
   5 -12   3       14.51       22.51      8.09 o 
   6 -12   3       25.84       31.30      9.85 o 
  -5 -11   3       12.19       18.76      5.49 o 
  -4 -11   3       20.16       20.55      5.24 o 
  -3 -11   3      151.32      151.79      7.81 o 
  -2 -11   3      143.34      143.44      7.83 o 
  -1 -11   3       10.30       10.55      4.97 o 
   0 -11   3        0.21        4.61      5.98 o 
   1 -11   3        1.62        5.76      4.56 o 
   2 -11   3       12.13       13.09      5.10 o 
   3 -11   3        0.33       -4.51      4.84 o 
   4 -11   3        6.03        2.90     16.35 o 
   5 -11   3       90.73       85.80      9.14 o 
   6 -11   3       13.32        6.33      8.44 o 
   7 -11   3        3.14       15.47      7.74 o 
  -8 -10   3       31.77       15.47      9.49 o 
  -7 -10   3       40.70       47.83      9.85 o 
  -6 -10   3      116.00      121.67     11.25 o 
  -5 -10   3        3.58       -0.63      4.65 o 
  -4 -10   3       29.81       30.80      4.95 o 
  -3 -10   3       71.38       81.88     12.31 o 
  -2 -10   3        4.81        8.49      7.91 o 
  -1 -10   3       36.51       22.74      4.60 o 
   0 -10   3      338.01      318.49     21.63 o 
   1 -10   3      549.43      529.56     13.80 o 
   2 -10   3        0.13       -3.89      4.46 o 
   3 -10   3      154.09      173.86      7.83 o 
   4 -10   3        0.22       -2.68      4.60 o 
   5 -10   3        4.35       -1.08      4.75 o 
   6 -10   3       29.35       31.69      5.84 o 
   7 -10   3       20.74       26.61      6.34 o 
   8 -10   3       21.67       18.99     10.20 o 
   9 -10   3       19.22       28.48     11.25 o 
  -9  -9   3       68.66      103.39     12.31 o 
  -8  -9   3        6.99       -3.16      8.79 o 
  -7  -9   3        4.73       -5.98      7.74 o 
  -6  -9   3       76.73       85.01      6.16 o 
  -5  -9   3       63.39       61.42     14.59 o 
  -4  -9   3       40.23       33.72      6.15 o 
  -3  -9   3       70.58       65.76      5.06 o 
  -2  -9   3       70.69       59.49      7.56 o 
  -1  -9   3      324.02      310.57      9.45 o 
   0  -9   3        4.28        4.66      3.85 o 
   1  -9   3       50.76       43.93      4.60 o 
   2  -9   3      125.74      136.78      6.47 o 
   3  -9   3        9.89        8.43      3.96 o 
   4  -9   3       17.32       17.34      4.46 o 
   5  -9   3       18.78       11.86      6.86 o 
   6  -9   3       40.86       47.88      5.31 o 
   7  -9   3        4.79        6.29      4.90 o 
   8  -9   3        1.47        7.74      8.79 o 
   9  -9   3        2.82       19.34      9.85 o 
 -10  -8   3       10.43       20.40      9.14 o 
  -9  -8   3       65.69       72.79     10.90 o 
  -8  -8   3      180.11      191.30     13.36 o 
  -7  -8   3        4.80        7.74      7.03 o 
  -6  -8   3        0.86        0.28      4.75 o 
  -5  -8   3       55.15       54.18      4.81 o 
  -4  -8   3      115.31      101.27      5.70 o 
  -3  -8   3     1325.36     1307.04     24.86 o 
  -2  -8   3      291.59      284.77     13.36 o 
  -1  -8   3      114.29      112.69      5.34 o 
   0  -8   3       32.32       29.69      3.48 o 
   1  -8   3      203.93      199.63      7.06 o 
   2  -8   3       26.13       24.95      3.60 o 
   3  -8   3        9.28       12.84      3.73 o 
   4  -8   3       30.92       23.84      3.96 o 
   5  -8   3       21.44       30.23      6.33 o 
   6  -8   3       41.02       41.62      4.81 o 
   7  -8   3       11.65        7.89      4.39 o 
   8  -8   3        9.46        3.87      7.74 o 
   9  -8   3       15.72        2.81      7.74 o 
  10  -8   3        0.24       -0.70      8.79 o 
 -10  -7   3        0.03        1.76      9.49 o 
  -9  -7   3       15.33        1.41      8.09 o 
  -8  -7   3        2.71       -1.05      6.68 o 
  -7  -7   3        4.84       10.34      4.30 o 
  -6  -7   3      244.64      253.96      8.66 o 
  -5  -7   3      139.98      141.86     10.55 o 
  -4  -7   3      267.24      254.14      6.35 o 
  -3  -7   3       67.87       74.92      3.35 o 
  -2  -7   3      428.27      432.08      9.81 o 
  -1  -7   3      846.32      761.34     11.64 o 
   0  -7   3       22.18       25.59      2.17 o 
   1  -7   3      518.80      517.12      9.08 o 
   2  -7   3        0.11        0.43      2.63 o 
   3  -7   3      396.53      422.24     14.36 o 
   4  -7   3      165.56      172.95      5.01 o 
   5  -7   3       41.06       40.71      3.63 o 
   6  -7   3       55.36       60.48      7.21 o 
   7  -7   3        8.50        4.96      3.96 o 
   8  -7   3        0.75       -4.22      7.03 o 
   9  -7   3        8.15       21.45      7.74 o 
  10  -7   3        0.05       10.55      9.49 o 
 -11  -6   3        3.17       -2.46      9.49 o 
 -10  -6   3       58.63       52.40      9.85 o 
  -9  -6   3        0.13        2.46      6.33 o 
  -8  -6   3       37.46       31.30      6.68 o 
  -7  -6   3       14.96        7.74      5.98 o 
  -6  -6   3      129.22      143.48      9.49 o 
  -5  -6   3      362.50      363.35      9.69 o 
  -4  -6   3      308.72      297.89      6.69 o 
  -3  -6   3       55.68       54.49      2.88 o 
  -2  -6   3      601.06      649.76     10.36 o 
  -1  -6   3       52.28       52.75      2.43 o 
   0  -6   3      580.80      618.91      9.56 o 
   1  -6   3     1374.76     1458.87     19.88 o 
   2  -6   3      193.30      178.55      4.44 o 
   3  -6   3     2431.44     2524.62     33.23 o 
   4  -6   3        4.64        7.52      2.28 o 
   5  -6   3       17.77       19.74      2.74 o 
   6  -6   3       45.53       52.03      3.52 o 
   7  -6   3        7.14        5.63      5.98 o 
   8  -6   3        5.94        8.44      7.03 o 
   9  -6   3        0.06        1.05      7.74 o 
  10  -6   3        0.22       -3.87      9.14 o 
  11  -6   3        3.56       -6.33     10.20 o 
 -11  -5   3       50.11       48.88     10.20 o 
 -10  -5   3       75.45       86.86      9.49 o 
  -9  -5   3       22.15       25.32      7.38 o 
  -8  -5   3       18.10       26.37      5.98 o 
  -7  -5   3       20.94       18.64      4.92 o 
  -6  -5   3        6.01        5.98      4.57 o 
  -5  -5   3      340.82      335.83     12.66 o 
  -4  -5   3      207.45      212.05      9.14 o 
  -3  -5   3      373.46      414.98      9.05 o 
  -2  -5   3      124.58      121.91      3.35 o 
  -1  -5   3       57.15       70.19      2.47 o 
   0  -5   3      114.00      116.03      3.03 o 
   1  -5   3       87.05       81.13      3.04 o 
   2  -5   3        1.48        4.14      3.05 o 
   3  -5   3      508.47      500.50      8.57 o 
   4  -5   3       22.65       17.40      2.86 o 
   5  -5   3        8.23        9.81      2.36 o 
   6  -5   3        2.12        4.07      2.67 o 
   7  -5   3        3.34       -5.63      5.63 o 
   8  -5   3        0.00       -5.27      5.27 o 
   9  -5   3        1.37       -0.70      7.38 o 
  10  -5   3        4.47       -3.52      7.38 o 
  11  -5   3        1.59       13.01      9.85 o 
 -12  -4   3       13.90       22.15      9.85 o 
 -11  -4   3        0.07       -7.74      7.74 o 
 -10  -4   3       29.20       21.10      7.74 o 
  -9  -4   3       53.66       79.83      8.79 o 
  -8  -4   3       85.47       87.91      7.74 o 
  -7  -4   3       23.68       30.59      5.63 o 
  -6  -4   3       82.77       74.90      6.33 o 
  -5  -4   3      307.40      346.74     12.31 o 
  -4  -4   3       59.49       48.88      4.57 o 
  -3  -4   3       96.33       97.32      4.92 o 
  -2  -4   3     2011.02     2217.76     34.77 o 
  -1  -4   3     2455.09     2425.28     30.95 o 
   0  -4   3      169.18      174.09      3.54 o 
   1  -4   3      250.13      246.96      5.66 o 
   2  -4   3       17.61       33.78      2.33 o 
   3  -4   3     1119.27     1127.08     16.03 o 
   4  -4   3      116.34      122.82      3.72 o 
   5  -4   3      110.22      123.96      4.17 o 
   6  -4   3      135.64      155.34      6.33 o 
   7  -4   3      446.21      427.97     16.53 o 
   8  -4   3        2.19       -2.11      6.33 o 
   9  -4   3       45.35       50.29      8.79 o 
  10  -4   3       25.17       10.55      8.44 o 
  11  -4   3        2.35        4.92      9.85 o 
 -12  -3   3        0.35        7.03      8.09 o 
 -11  -3   3       58.66       61.19      9.49 o 
 -10  -3   3        0.63        3.16      6.68 o 
  -9  -3   3      202.82      199.04     11.25 o 
  -8  -3   3       23.44       19.34      4.92 o 
  -7  -3   3       30.32       41.50      5.27 o 
  -6  -3   3       40.27       32.35      4.57 o 
  -5  -3   3     1218.79     1178.76     30.24 o 
  -4  -3   3        7.75        5.98      2.81 o 
  -3  -3   3      757.37      820.13     14.42 o 
  -2  -3   3      607.93      594.69     15.12 o 
  -1  -3   3      841.12      789.28     14.24 o 
   0  -3   3      207.08      205.58      4.10 o 
   1  -3   3      453.18      446.19      6.83 o 
   2  -3   3     1209.21     1222.63     17.26 o 
   3  -3   3      192.76      194.08      4.32 o 
   4  -3   3      503.09      471.72      8.17 o 
   5  -3   3      865.97      858.54     13.42 o 
   6  -3   3       88.32       88.17      5.09 o 
   7  -3   3     1201.93     1146.76     31.65 o 
   8  -3   3       19.37       13.36      6.68 o 
   9  -3   3        0.27        5.27      7.03 o 
  10  -3   3       70.25       78.42     10.20 o 
  11  -3   3        1.77       -2.11      9.14 o 
 -13  -2   3        8.25        2.11     10.55 o 
 -12  -2   3        0.18       -5.98      8.44 o 
 -11  -2   3       72.32       78.42      9.14 o 
 -10  -2   3       34.02       43.25      7.74 o 
  -9  -2   3        4.92        0.00      4.92 o 
  -8  -2   3       88.38       86.51      7.38 o 
  -7  -2   3      214.19      226.82     10.20 o 
  -6  -2   3     1022.26     1074.32     28.48 o 
  -5  -2   3     1980.57     2027.66     48.18 o 
  -4  -2   3      213.17      233.50      8.09 o 
  -3  -2   3      242.83      211.72      7.91 o 
  -2  -2   3      277.14      247.02      5.06 o 
  -1  -2   3     5907.18     5762.28    118.16 o 
   0  -2   3      705.88      767.69     12.68 o 
   1  -2   3       12.46       10.06      1.14 o 
   2  -2   3      629.31      635.93      9.33 o 
   3  -2   3       76.06       88.06      2.74 o 
   4  -2   3     2819.28     2745.01     35.43 o 
   5  -2   3      161.31      167.09      8.09 o 
   6  -2   3     1018.63      953.23     27.25 o 
   7  -2   3       37.25       38.18      8.26 o 
   8  -2   3      211.13      197.98     11.25 o 
   9  -2   3       20.24       15.82      5.98 o 
  10  -2   3        0.14        4.22      8.09 o 
  11  -2   3        5.30       17.93      9.49 o 
 -13  -1   3        5.89        2.11      9.49 o 
 -12  -1   3       25.34       27.43      8.09 o 
 -11  -1   3       12.09       13.01      6.68 o 
 -10  -1   3        0.67       -3.52      6.68 o 
  -9  -1   3       45.83       44.31      6.33 o 
  -8  -1   3      107.04       96.00      7.38 o 
  -7  -1   3        6.37       -0.35      3.52 o 
  -6  -1   3        9.69        8.44      3.16 o 
  -5  -1   3       40.91       29.54      3.52 o 
  -4  -1   3      863.01      855.94     21.80 o 
  -3  -1   3      566.03      612.54     11.06 o 
  -2  -1   3     9349.05     8902.54    132.70 o 
  -1  -1   3     2887.36     2748.75     49.41 o 
   0  -1   3      171.43      162.98      3.69 o 
   1  -1   3     2526.31     2439.70     30.63 o 
   2  -1   3      503.61      539.47      9.66 o 
   3  -1   3       49.03       54.66      2.53 o 
   4  -1   3     1854.02     1870.60     43.78 o 
   5  -1   3      152.34      181.77      9.67 o 
   6  -1   3       18.54       17.01      3.23 o 
   7  -1   3      199.51      196.58     10.55 o 
   8  -1   3       25.16       19.69      6.33 o 
   9  -1   3       24.01       15.82      7.38 o 
  10  -1   3        2.31        2.46      7.74 o 
  11  -1   3        0.57       -4.57      8.79 o 
 -13   0   3       17.69       21.80     10.20 o 
 -12   0   3        5.03       -0.70      7.03 o 
 -11   0   3      123.82      112.53     10.20 o 
 -10   0   3       12.40       12.66      5.98 o 
  -9   0   3      271.24      258.12     13.01 o 
  -8   0   3       85.40       95.65      7.38 o 
  -7   0   3     1059.71     1129.88     30.59 o 
  -6   0   3       36.55       35.52      4.57 o 
  -5   0   3        0.10        2.81      2.46 o 
  -4   0   3        1.35        3.16      2.46 o 
  -3   0   3       62.93       53.78      2.35 o 
  -2   0   3     1508.77     1480.32     23.36 o 
  -1   0   3      753.13      691.47     18.99 o 
   0   0   3     6487.39     6452.21     96.45 o 
   1   0   3     9433.78     8987.40    134.05 o 
   2   0   3     3334.65     3279.64     50.89 o 
   3   0   3       62.77       72.90      9.14 o 
   4   0   3       31.19       38.34      6.13 o 
   5   0   3        3.68       -0.79      2.60 o 
   6   0   3        7.99        5.08      3.10 o 
   7   0   3       64.95       69.28      7.03 o 
   8   0   3       96.90      102.68      9.14 o 
   9   0   3        0.00       -5.98      6.33 o 
  10   0   3        3.62        2.46      6.68 o 
  11   0   3        0.43        2.11      8.79 o 
 -13   1   3        7.64       13.36      8.79 o 
 -12   1   3        1.17        7.74      7.38 o 
 -11   1   3       57.93       69.28      8.44 o 
 -10   1   3       44.56       52.75      7.38 o 
  -9   1   3       19.41       24.97      6.68 o 
  -8   1   3       29.22       31.30      5.27 o 
  -7   1   3      340.00      380.85     14.07 o 
  -6   1   3      289.78      336.19     11.96 o 
  -5   1   3      477.80      469.11     14.42 o 
  -4   1   3      385.58      349.55     10.90 o 
  -3   1   3     3737.38     3679.95     56.37 o 
  -2   1   3      327.32      359.21     10.73 o 
  -1   1   3     1453.46     1467.66     33.58 o 
   0   1   3      723.56      702.02     23.03 o 
   1   1   3      782.53      841.54     14.76 o 
   2   1   3     1082.34     1191.11     65.06 o 
   3   1   3        8.34        3.52      1.99 o 
   4   1   3       28.41       25.44      2.98 o 
   5   1   3       12.99        4.92      2.74 o 
   6   1   3        6.17        5.03      3.60 o 
   7   1   3       57.80       64.00      7.74 o 
   8   1   3        4.25       -1.76      5.98 o 
   9   1   3       18.98       17.23      6.68 o 
  10   1   3        8.47        8.79      8.09 o 
  11   1   3        7.43       15.12      9.14 o 
 -13   2   3        6.94        4.22      8.44 o 
 -12   2   3       23.03       18.99      7.74 o 
 -11   2   3        3.05        6.33      6.68 o 
 -10   2   3      145.74      138.55     10.20 o 
  -9   2   3       57.84       58.02      7.03 o 
  -8   2   3        0.20       -4.92      4.92 o 
  -7   2   3       17.23       23.21      4.57 o 
  -6   2   3      225.44      201.85      9.49 o 
  -5   2   3     1215.85     1309.93     33.41 o 
  -4   2   3        0.40        1.50      1.85 o 
  -3   2   3     2164.11     2171.71     34.36 o 
  -2   2   3     2040.27     2131.34     33.47 o 
  -1   2   3       55.86       50.85      2.20 o 
   0   2   3       50.66       61.89      2.70 o 
   1   2   3      946.31      925.46     17.41 o 
   2   2   3      591.68      630.18     12.40 o 
   3   2   3      471.64      470.41     10.55 o 
   4   2   3       51.31       48.01      3.73 o 
   5   2   3      358.34      356.78      9.94 o 
   6   2   3        5.87       11.60      5.63 o 
   7   2   3      270.31      272.18     13.36 o 
   8   2   3       28.59       39.74      7.38 o 
   9   2   3       33.22       16.53      6.68 o 
  10   2   3        3.01        4.22      8.09 o 
 -13   3   3        0.02       -5.63      8.09 o 
 -12   3   3       39.29       49.94      9.85 o 
 -11   3   3       10.66       12.66      7.74 o 
 -10   3   3       14.99       22.15      6.33 o 
  -9   3   3       37.90       30.24      6.33 o 
  -8   3   3        5.58        8.09      4.57 o 
  -7   3   3      410.04      403.35     15.12 o 
  -6   3   3       35.08       43.25      4.92 o 
  -5   3   3      287.42      287.66     11.25 o 
  -4   3   3     1150.80     1252.71     21.42 o 
  -3   3   3      184.46      208.62      5.24 o 
  -2   3   3     2401.64     2545.97     39.74 o 
  -1   3   3      246.81      262.66     12.84 o 
   0   3   3      157.15      122.18      4.04 o 
   1   3   3       27.17       25.62      2.35 o 
   2   3   3      149.96      141.47      4.95 o 
   3   3   3       95.29      100.71      4.56 o 
   4   3   3      112.41      113.87      5.20 o 
   5   3   3       43.52       50.53      4.35 o 
   6   3   3       59.26       39.74      7.03 o 
   7   3   3       25.76       28.48      6.68 o 
   8   3   3        8.52       26.73      7.38 o 
   9   3   3       14.91       22.15      8.09 o 
  10   3   3        0.03       -1.05      8.44 o 
 -13   4   3       30.76       21.10     10.55 o 
 -12   4   3        3.68        6.68      8.79 o 
 -11   4   3        0.36       -0.35      6.68 o 
 -10   4   3       15.04       27.78      7.74 o 
  -9   4   3       10.87        9.14      5.63 o 
  -8   4   3        8.40        4.92      5.63 o 
  -7   4   3       40.92       37.28      5.63 o 
  -6   4   3       53.33       61.54      5.98 o 
  -5   4   3      118.95      126.86      4.92 o 
  -4   4   3      718.02      744.73     27.61 o 
  -3   4   3       72.12      103.97      3.71 o 
  -2   4   3      889.95      948.59     23.21 o 
  -1   4   3     2073.51     2146.35     38.68 o 
   0   4   3      174.10      225.93      5.91 o 
   1   4   3     1139.50     1194.35     16.69 o 
   2   4   3      572.23      572.68      9.25 o 
   3   4   3       50.99       45.16      3.80 o 
   4   4   3      123.98      136.58      6.06 o 
   5   4   3       23.00       30.95      5.98 o 
   6   4   3        0.44        1.05      5.63 o 
   7   4   3        0.16        6.33      6.68 o 
   8   4   3        9.49        2.11      7.03 o 
   9   4   3        0.21        4.57      7.74 o 
  10   4   3        3.50        2.46      8.79 o 
 -12   5   3        4.06        3.16      8.44 o 
 -11   5   3       27.04       34.81      8.79 o 
 -10   5   3        2.13       -1.41      7.38 o 
  -9   5   3        0.54       -6.33      6.33 o 
  -8   5   3       14.34        8.79      5.27 o 
  -7   5   3      208.11      209.24     11.25 o 
  -6   5   3        0.04        0.35      5.27 o 
  -5   5   3        0.27       -1.36      2.60 o 
  -4   5   3     1445.22     1533.80     25.73 o 
  -3   5   3       37.29       48.18      5.63 o 
  -2   5   3      893.86      915.37     22.86 o 
  -1   5   3      651.87      652.10     12.25 o 
   0   5   3     1021.63     1073.30     15.49 o 
   1   5   3      781.94      754.99     11.70 o 
   2   5   3       16.32       20.77      2.42 o 
   3   5   3       21.61       18.50      3.48 o 
   4   5   3       27.01       24.62      6.33 o 
   5   5   3        4.09       -1.41      5.98 o 
   6   5   3       33.54       33.76      7.03 o 
   7   5   3        0.99       -0.70      7.38 o 
   8   5   3       58.11       82.99     10.20 o 
   9   5   3       46.98       54.16      9.14 o 
 -12   6   3        0.44       -4.57      8.44 o 
 -11   6   3        6.37        8.09      8.09 o 
 -10   6   3        0.90        8.44      6.68 o 
  -9   6   3        1.55        5.27      5.98 o 
  -8   6   3       77.09       68.22      8.44 o 
  -7   6   3       44.78       65.06      7.74 o 
  -6   6   3      259.32      250.38     12.31 o 
  -5   6   3       19.57       18.64      5.63 o 
  -4   6   3      214.89      243.00     11.60 o 
  -3   6   3       79.51       75.25      6.68 o 
  -2   6   3     1591.93     1638.38     42.90 o 
  -1   6   3        5.85        6.82      5.45 o 
   0   6   3       67.95       72.81      4.21 o 
   1   6   3       80.14       89.54      5.45 o 
   2   6   3      121.68      108.93      4.98 o 
   3   6   3        9.80        9.14      5.27 o 
   4   6   3       20.57       11.25      6.33 o 
   5   6   3      598.78      610.83     23.21 o 
   6   6   3      131.92      123.78     11.25 o 
   7   6   3       27.12        3.16      7.38 o 
   8   6   3        0.08        6.68      8.09 o 
 -12   7   3        1.36        3.16      8.79 o 
 -11   7   3        1.77        0.00      8.09 o 
 -10   7   3       52.14       47.83      8.79 o 
  -9   7   3       10.53        8.79      7.74 o 
  -8   7   3       15.67       30.24      7.74 o 
  -7   7   3        9.63       12.31      6.33 o 
  -6   7   3       69.45       68.22      7.38 o 
  -5   7   3      108.99      116.05      8.79 o 
  -4   7   3       30.27       29.89      6.68 o 
  -3   7   3      514.55      508.50     18.64 o 
  -2   7   3       21.92       16.53      4.92 o 
  -1   7   3       74.53       74.56      4.73 o 
   0   7   3       40.64       37.30      3.96 o 
   1   7   3       93.68       89.71      4.98 o 
   2   7   3      418.36      412.14     17.23 o 
   3   7   3       47.03       47.47      7.74 o 
   4   7   3        0.24       -2.46      5.63 o 
   5   7   3      151.50      152.62     11.96 o 
   6   7   3       40.35       44.31      9.14 o 
   7   7   3       16.66       19.34      8.79 o 
   8   7   3       19.55        3.52      9.85 o 
 -11   8   3        0.29       -8.44      8.44 o 
 -10   8   3        1.60        3.87      8.09 o 
  -9   8   3       21.57       34.11      8.09 o 
  -8   8   3        1.71        0.35      7.03 o 
  -7   8   3      132.33      114.99     10.20 o 
  -6   8   3      156.64      163.87     11.60 o 
  -5   8   3       19.76       21.45      6.33 o 
  -4   8   3        2.87        0.35      5.98 o 
  -3   8   3      158.45      152.62     10.55 o 
  -2   8   3        0.97       -3.30      3.30 o 
  -1   8   3      224.22      223.13      9.49 o 
   0   8   3       80.73       91.15      5.45 o 
   1   8   3       68.37       66.48      4.90 o 
   2   8   3       33.88       34.81      6.68 o 
   3   8   3       48.22       55.56      8.09 o 
   4   8   3       94.91       90.38      9.85 o 
   5   8   3      204.59      216.27     14.42 o 
   6   8   3        2.63        9.14      7.74 o 
   7   8   3       11.74        9.85      8.79 o 
 -10   9   3        0.08        0.70      9.14 o 
  -9   9   3        8.97       14.42      8.44 o 
  -8   9   3        1.51       -6.68      7.38 o 
  -7   9   3       10.92        8.09      7.03 o 
  -6   9   3       12.97        7.38      6.68 o 
  -5   9   3       52.89       46.77      7.38 o 
  -4   9   3        3.08        3.16      5.98 o 
  -3   9   3       32.71       13.36      7.03 o 
  -2   9   3      200.85      202.56     12.66 o 
  -1   9   3      394.54      395.78     11.62 o 
   0   9   3       48.36       39.58      4.98 o 
   1   9   3       68.40       65.41      8.44 o 
   2   9   3       98.71      133.63     10.90 o 
   3   9   3        1.08       -6.33      7.38 o 
   4   9   3       19.61       14.07      7.74 o 
   5   9   3        3.26       -0.70      8.79 o 
   6   9   3       15.60       17.58      9.14 o 
  -9  10   3       19.04       16.53     10.55 o 
  -8  10   3        9.62        4.92      8.44 o 
  -7  10   3        0.37        1.41      8.79 o 
  -6  10   3        5.89        4.57      8.09 o 
  -5  10   3       34.03       48.53      8.44 o 
  -4  10   3       66.74       59.43      8.79 o 
  -3  10   3       12.26       22.86      7.38 o 
  -2  10   3        1.58       -7.74      7.74 o 
  -1  10   3       39.47       47.27      5.24 o 
   0  10   3        2.18        1.93      4.73 o 
   1  10   3      122.17      109.37     10.55 o 
   2  10   3        2.16        2.81      8.44 o 
   3  10   3       51.92       54.16     10.20 o 
   4  10   3        5.61        8.09      9.49 o 
  -8  11   3       13.99       17.58      9.85 o 
  -7  11   3        3.82       10.55      8.79 o 
  -6  11   3        9.85        7.03      9.49 o 
  -5  11   3        0.02        6.33      9.14 o 
  -4  11   3       13.16       11.25      8.44 o 
  -3  11   3        0.78        1.05      8.79 o 
  -2  11   3       68.56       70.33     10.20 o 
  -1  11   3        8.67       14.77      8.79 o 
   0  11   3       32.11       40.09     10.20 o 
   1  11   3      182.06      191.65     15.12 o 
   2  11   3        0.17        1.76      9.85 o 
  -5  12   3        5.06       -6.68     10.55 o 
  -4  12   3       46.51       68.93     12.31 o 
  -3  12   3       44.43       47.47     11.60 o 
  -2  12   3        7.23       13.01     10.20 o 
  -1  12   3        1.87        2.46     10.20 o 
   0  12   3       41.54       35.17      9.85 o 
  -3 -13   4        6.13        2.46      9.49 o 
  -2 -13   4        4.43        8.79      7.74 o 
  -1 -13   4        3.26       10.55      8.79 o 
   0 -13   4       18.51       22.51      7.74 o 
   1 -13   4       20.60       17.23      7.74 o 
   2 -13   4       14.67       14.42      8.79 o 
   3 -13   4       10.02       12.66      7.74 o 
   4 -13   4        5.92       21.45      9.14 o 
  -5 -12   4      102.91      124.49     10.90 o 
  -4 -12   4        7.80       15.82      7.74 o 
  -3 -12   4       94.65       93.54     10.90 o 
  -2 -12   4        2.79       -4.92      7.03 o 
  -1 -12   4        0.39        3.52      7.74 o 
   0 -12   4       65.17       95.30      9.85 o 
   1 -12   4       75.74       80.53      9.85 o 
   2 -12   4        0.00        3.52      7.38 o 
   3 -12   4       17.08       13.01      7.03 o 
   4 -12   4        3.13       -4.92      8.09 o 
   5 -12   4       20.61       14.77      8.79 o 
   6 -12   4        6.00        4.57      8.79 o 
  -5 -11   4       54.90       64.00      8.44 o 
  -4 -11   4       86.54       98.11      9.49 o 
  -3 -11   4       64.71       61.54      8.09 o 
  -2 -11   4       24.90       14.77      5.63 o 
  -1 -11   4       67.89       63.65      8.44 o 
   0 -11   4        5.76        5.63      5.98 o 
   1 -11   4        4.51        3.52      5.98 o 
   2 -11   4       16.39        4.22      7.03 o 
   3 -11   4       65.96       54.86      8.79 o 
   4 -11   4        0.01       -0.70      6.33 o 
   5 -11   4        8.57        2.81      7.38 o 
   6 -11   4       11.19        9.85      8.09 o 
   7 -11   4        0.02       -0.70      8.79 o 
  -6 -10   4        7.59        4.22      6.68 o 
  -5 -10   4        4.16        3.52      5.63 o 
  -4 -10   4      156.71      167.39     10.90 o 
  -3 -10   4      230.20      233.50     12.31 o 
  -2 -10   4       14.49       14.77      5.98 o 
  -1 -10   4        4.99        7.03      5.27 o 
   0 -10   4      808.15      850.66     27.08 o 
   1 -10   4        2.85        1.76      6.33 o 
   2 -10   4       88.48       92.13      9.14 o 
   3 -10   4       74.73       62.60      8.44 o 
   4 -10   4        5.94       -1.05      6.33 o 
   5 -10   4        8.78       15.82      7.03 o 
   6 -10   4        8.30       -0.70      6.33 o 
   7 -10   4        3.59        1.76      7.03 o 
   8 -10   4       11.44       23.91      8.79 o 
  -9  -9   4        9.75        6.68     10.20 o 
  -8  -9   4        9.56       22.15      8.79 o 
  -7  -9   4      414.29      411.62     12.51 o 
  -6  -9   4      274.54      299.50     10.16 o 
  -5  -9   4        2.33       -4.05      4.05 o 
  -4  -9   4      335.60      302.39      9.82 o 
  -3  -9   4      120.27      106.85      6.33 o 
  -2  -9   4        7.92       -5.35      6.33 o 
  -1  -9   4       45.20       52.89      4.60 o 
   0  -9   4      183.61      197.90      7.45 o 
   1  -9   4       57.03       62.93      5.63 o 
   2  -9   4       83.71       89.49      5.45 o 
   3  -9   4       42.04       39.82      4.97 o 
   4  -9   4       40.34       30.65      4.60 o 
   5  -9   4       44.49       42.03      5.34 o 
   6  -9   4       35.67       33.20      5.65 o 
   7  -9   4       55.79       62.58      6.34 o 
 -10  -8   4       35.48       56.27     10.90 o 
  -9  -8   4        1.54        1.76      8.79 o 
  -8  -8   4       38.26       38.32     12.48 o 
  -7  -8   4        8.16        9.49      3.73 o 
  -6  -8   4       50.29       45.62      4.03 o 
  -5  -8   4        2.99        3.07      2.96 o 
  -4  -8   4      448.78      448.36      9.10 o 
  -3  -8   4     1012.97     1049.38     20.76 o 
  -2  -8   4      116.64      103.78      5.22 o 
  -1  -8   4        2.23        5.27      3.16 o 
   0  -8   4       39.70       49.21      3.85 o 
   1  -8   4      491.20      492.97     11.76 o 
   2  -8   4        4.23        1.05      4.57 o 
   3  -8   4        0.26        0.18      4.92 o 
   4  -8   4        3.23        2.65      3.85 o 
   5  -8   4       80.59       79.31      5.59 o 
   6  -8   4       46.35       48.98      5.22 o 
   7  -8   4       12.92       17.33      7.21 o 
   8  -8   4        2.43       18.99      8.44 o 
   9  -8   4        2.88       11.96      9.85 o 
  10  -8   4        4.80        2.81     10.90 o 
 -11  -7   4        0.04       -4.22     10.20 o 
 -10  -7   4        1.67        5.98      9.14 o 
  -9  -7   4        5.75       -5.98      8.09 o 
  -8  -7   4      366.06      378.03     16.53 o 
  -7  -7   4        3.30       10.90      6.33 o 
  -6  -7   4       30.07       26.51      4.19 o 
  -5  -7   4      351.79      352.91      7.91 o 
  -4  -7   4      146.56      149.18      5.29 o 
  -3  -7   4      538.13      546.84      9.62 o 
  -2  -7   4        2.13        3.80      2.47 o 
  -1  -7   4      108.99      111.31      4.44 o 
   0  -7   4      166.85      165.52      5.11 o 
   1  -7   4      220.48      227.93      5.14 o 
   2  -7   4       91.36       88.44      3.94 o 
   3  -7   4       70.51       70.49      3.41 o 
   4  -7   4       28.34       32.30      3.03 o 
   5  -7   4      209.85      213.68      6.27 o 
   6  -7   4       42.58       44.39      3.85 o 
   7  -7   4       14.41       16.78      4.56 o 
   8  -7   4        0.00        0.35      6.68 o 
   9  -7   4        1.70       -3.52      8.44 o 
  10  -7   4        0.32        5.98      9.85 o 
 -11  -6   4        0.04       -0.70      8.09 o 
 -10  -6   4        8.31       19.69      8.44 o 
  -9  -6   4       46.85       40.09      8.44 o 
  -8  -6   4        3.03        4.57      5.63 o 
  -7  -6   4      151.63      137.85      9.49 o 
  -6  -6   4       56.21       48.18      6.33 o 
  -5  -6   4       19.28       19.30      3.60 o 
  -4  -6   4      180.71      159.99      5.59 o 
  -3  -6   4      257.66      242.85      5.53 o 
  -2  -6   4      681.07      700.36     12.40 o 
  -1  -6   4      399.94      402.43      7.10 o 
   0  -6   4      339.73      390.60      5.83 o 
   1  -6   4      330.66      330.47      7.81 o 
   2  -6   4       19.42       14.71      2.21 o 
   3  -6   4      200.57      207.02      5.19 o 
   4  -6   4       17.80       17.77      3.53 o 
   5  -6   4       45.66       34.40      3.18 o 
   6  -6   4        2.83        2.94      2.96 o 
   7  -6   4        1.14       -3.24      3.24 o 
   8  -6   4        1.63       10.20      7.38 o 
   9  -6   4        0.81        2.46      8.09 o 
  10  -6   4        0.27        6.33      9.14 o 
 -12  -5   4        9.67        9.85     10.20 o 
 -11  -5   4       47.66       52.75      9.85 o 
 -10  -5   4        0.75       -7.38      7.38 o 
  -9  -5   4       27.98       29.19      7.38 o 
  -8  -5   4      171.03      160.00     10.20 o 
  -7  -5   4        3.61        4.57      4.92 o 
  -6  -5   4      758.71      777.17     23.21 o 
  -5  -5   4      139.41      132.20      5.20 o 
  -4  -5   4      144.54      163.63      5.34 o 
  -3  -5   4     1398.78     1450.36     24.35 o 
  -2  -5   4       60.91       83.00      2.88 o 
  -1  -5   4       14.41       10.34      1.64 o 
   0  -5   4       73.68       94.06      2.80 o 
   1  -5   4     1781.19     1752.47     23.33 o 
   2  -5   4      111.32      137.98      3.70 o 
   3  -5   4      231.19      230.42      5.33 o 
   4  -5   4      133.81      143.96      4.47 o 
   5  -5   4        0.18        0.94      2.42 o 
   6  -5   4       12.62       15.75      3.11 o 
   7  -5   4        0.38        4.34      4.21 o 
   8  -5   4       22.82       20.40      7.38 o 
   9  -5   4       66.67       55.56      9.49 o 
  10  -5   4        4.72        6.33      9.14 o 
  11  -5   4        4.62       -7.03     10.55 o 
 -12  -4   4       73.69       75.96     11.60 o 
 -11  -4   4      116.69      116.75     11.25 o 
 -10  -4   4       42.81       40.79      8.09 o 
  -9  -4   4      358.69      401.59     16.53 o 
  -8  -4   4       50.79       55.91      6.68 o 
  -7  -4   4       16.01        6.33      3.87 o 
  -6  -4   4      188.66      179.70      8.79 o 
  -5  -4   4      114.49      112.69      4.70 o 
  -4  -4   4      102.89      105.03      4.21 o 
  -3  -4   4     1409.42     1587.59     26.11 o 
  -2  -4   4      172.90      156.21      4.21 o 
  -1  -4   4        3.77        8.55      1.43 o 
   0  -4   4       92.81       90.91      3.69 o 
   1  -4   4      196.77      180.93      3.81 o 
   2  -4   4      110.40      107.91      3.18 o 
   3  -4   4      876.97      905.57     13.47 o 
   4  -4   4      273.56      275.92      9.83 o 
   5  -4   4       41.21       43.21      3.03 o 
   6  -4   4      115.25       89.30      4.14 o 
   7  -4   4       93.81       86.97      5.72 o 
   8  -4   4       65.71       76.31      8.79 o 
   9  -4   4       73.26       69.63      9.49 o 
  10  -4   4        7.37       16.18      9.14 o 
  11  -4   4       29.03       27.43     10.90 o 
 -12  -3   4       35.88       34.81      8.79 o 
 -11  -3   4       17.98       15.47      7.74 o 
 -10  -3   4        0.97       -1.05      6.68 o 
  -9  -3   4        0.52       -0.70      4.92 o 
  -8  -3   4       55.15       61.54      6.68 o 
  -7  -3   4        0.49       -2.11      4.22 o 
  -6  -3   4      227.03      209.24      9.14 o 
  -5  -3   4        2.48       11.96      3.16 o 
  -4  -3   4      120.90      134.77      5.27 o 
  -3  -3   4     1813.60     1875.24     29.96 o 
  -2  -3   4      202.09      266.21      8.44 o 
  -1  -3   4      878.63      826.40     19.69 o 
   0  -3   4        4.61        5.56      1.06 o 
   1  -3   4      269.97      279.32      4.99 o 
   2  -3   4        8.13        5.07      1.55 o 
   3  -3   4      119.71      130.46      3.72 o 
   4  -3   4      333.71      371.98      7.15 o 
   5  -3   4      101.88      122.94      4.19 o 
   6  -3   4       17.52       19.84      3.71 o 
   7  -3   4      214.21      206.33     19.87 o 
   8  -3   4      185.16      167.74     11.25 o 
   9  -3   4       33.05       27.43      7.38 o 
  10  -3   4       31.94       29.19      8.79 o 
  11  -3   4        8.08       15.47     10.20 o 
 -13  -2   4        0.29        1.76     10.20 o 
 -12  -2   4        0.69       -4.22      8.44 o 
 -11  -2   4        2.53       10.90      6.68 o 
 -10  -2   4      100.12      100.93      9.49 o 
  -9  -2   4      111.27      106.20      8.44 o 
  -8  -2   4        0.13        8.44      4.92 o 
  -7  -2   4        4.51        8.09      4.22 o 
  -6  -2   4      134.57      128.71      7.03 o 
  -5  -2   4      478.44      457.16     13.71 o 
  -4  -2   4        8.46        9.87      1.94 o 
  -3  -2   4       16.57       21.22      2.29 o 
  -2  -2   4     2315.81     2284.68     35.42 o 
  -1  -2   4       99.99       96.71      4.22 o 
   0  -2   4       66.48       68.22      3.87 o 
   1  -2   4        3.13        1.93      1.18 o 
   2  -2   4      941.11     1005.02     13.93 o 
   3  -2   4     1125.93     1081.02     15.75 o 
   4  -2   4      260.47      258.11      5.89 o 
   5  -2   4       31.94       32.54      3.45 o 
   6  -2   4        6.23       -1.63      2.95 o 
   7  -2   4       12.71       13.39      3.96 o 
   8  -2   4        4.73       -1.41      6.33 o 
   9  -2   4        4.06       -3.16      6.33 o 
  10  -2   4        1.10       -7.74      8.09 o 
  11  -2   4        0.22       -0.35      8.79 o 
 -13  -1   4        4.00       21.45     10.20 o 
 -12  -1   4        5.14        2.11      7.38 o 
 -11  -1   4        7.23        5.27      7.38 o 
 -10  -1   4      248.00      257.77     13.71 o 
  -9  -1   4       78.36       73.85      7.03 o 
  -8  -1   4        0.10        6.33      4.22 o 
  -7  -1   4      129.64      123.43      7.38 o 
  -6  -1   4      650.93      646.00     18.99 o 
  -5  -1   4     1923.23     2039.97     48.18 o 
  -4  -1   4      357.15      362.16      7.95 o 
  -3  -1   4      749.68      833.78     14.42 o 
  -2  -1   4        0.32        2.39      2.99 o 
  -1  -1   4     1092.12     1041.63     16.91 o 
   0  -1   4       11.76       11.85      1.43 o 
   1  -1   4     6098.03     5967.00    149.63 o 
   2  -1   4     1859.19     1899.20     24.80 o 
   3  -1   4     1974.99     1996.25     31.97 o 
   4  -1   4       18.87       11.26      2.74 o 
   5  -1   4       40.11       45.86      9.14 o 
   6  -1   4       42.34       36.37      4.05 o 
   7  -1   4       50.84       56.60      5.09 o 
   8  -1   4        6.20        4.57      5.63 o 
   9  -1   4        2.84       -1.76      7.03 o 
  10  -1   4        7.47        8.79      8.44 o 
  11  -1   4        1.26        6.68      8.79 o 
 -13   0   4        0.76        0.35      8.44 o 
 -12   0   4       19.48       26.73      8.09 o 
 -11   0   4       86.21       71.04      9.49 o 
 -10   0   4        5.17        4.92      6.33 o 
  -9   0   4      382.13      360.45     15.12 o 
  -8   0   4      356.17      368.54     14.77 o 
  -7   0   4       71.86       70.68      5.98 o 
  -6   0   4        0.02        3.52      3.52 o 
  -5   0   4     1704.22     1708.98     28.58 o 
  -4   0   4      179.34      219.24      5.59 o 
  -3   0   4        1.66        1.41      1.49 o 
  -2   0   4     2383.79     2358.76     36.65 o 
  -1   0   4     5522.74     5250.88     95.83 o 
   0   0   4       25.27       24.30      1.94 o 
   1   0   4      168.53      151.21      4.48 o 
   2   0   4      149.39      152.05      6.86 o 
   3   0   4      303.75      258.22      7.08 o 
   4   0   4       56.20       55.15      3.85 o 
   5   0   4        1.09       -3.87      3.87 o 
   6   0   4        3.03        3.48      3.35 o 
   7   0   4      186.36      168.05      7.33 o 
   8   0   4        8.17        9.49      6.68 o 
   9   0   4       47.72       44.31      7.74 o 
  10   0   4       11.05       -2.46      7.03 o 
 -13   1   4        0.00       -9.14      9.14 o 
 -12   1   4        6.08        4.57      8.09 o 
 -11   1   4       48.31       52.75      8.79 o 
 -10   1   4        4.03       -1.05      6.33 o 
  -9   1   4        9.03        9.14      5.27 o 
  -8   1   4       27.89       33.76      5.27 o 
  -7   1   4       13.76       11.60      4.22 o 
  -6   1   4       32.33       40.79      4.92 o 
  -5   1   4        9.62       12.20      2.49 o 
  -4   1   4     1491.16     1482.39     24.72 o 
  -3   1   4       25.09       23.83      2.10 o 
  -2   1   4      390.12      373.18      7.58 o 
  -1   1   4     2635.29     2712.40     48.70 o 
   0   1   4       19.78       25.68      2.24 o 
   1   1   4        0.00       -0.30      1.69 o 
   2   1   4        2.38        0.88      2.29 o 
   3   1   4      746.79      746.69     14.89 o 
   4   1   4      648.96      647.60     14.03 o 
   5   1   4       56.64       54.52      4.46 o 
   6   1   4       83.90       92.84      5.47 o 
   7   1   4      196.24      169.81     10.20 o 
   8   1   4        2.82        4.57      5.98 o 
   9   1   4        0.05        2.11      6.68 o 
  10   1   4        9.66       -0.70      8.44 o 
 -13   2   4        1.14       15.12      9.85 o 
 -12   2   4        1.05        3.87      7.38 o 
 -11   2   4       37.08       34.11      7.74 o 
 -10   2   4      184.83      205.72     12.66 o 
  -9   2   4      112.69       97.06      8.44 o 
  -8   2   4       47.52       52.40      6.33 o 
  -7   2   4        5.62        5.63      4.92 o 
  -6   2   4       28.91       33.05      3.20 o 
  -5   2   4        3.67       12.20      2.60 o 
  -4   2   4        7.75        0.05      1.85 o 
  -3   2   4       41.67       46.70      2.70 o 
  -2   2   4      210.93      231.35      5.56 o 
  -1   2   4        1.95        5.98      1.69 o 
   0   2   4     1135.27     1192.34     20.21 o 
   1   2   4       10.81       10.78      2.35 o 
   2   2   4       60.78       83.02     23.91 o 
   3   2   4      279.53      276.10      7.81 o 
   4   2   4      249.24      228.09      7.41 o 
   5   2   4        0.09        2.46      3.23 o 
   6   2   4       29.24       34.84      4.84 o 
   7   2   4       81.87      103.39      9.49 o 
   8   2   4       61.49       62.60      8.79 o 
   9   2   4       13.33       18.29      7.38 o 
  10   2   4        1.16       -3.87      7.74 o 
 -13   3   4        0.10       -1.41      9.49 o 
 -12   3   4       11.23       18.29      8.79 o 
 -11   3   4       70.43       59.08      8.09 o 
 -10   3   4        3.84        9.85      7.03 o 
  -9   3   4       45.22       46.07      6.68 o 
  -8   3   4      358.92      367.48     15.12 o 
  -7   3   4        8.29       11.60      5.27 o 
  -6   3   4       33.83       36.15      3.23 o 
  -5   3   4      356.51      345.07      8.41 o 
  -4   3   4       41.84       62.02      3.35 o 
  -3   3   4      264.27      307.59      7.01 o 
  -2   3   4     1918.20     2048.01     32.68 o 
  -1   3   4        1.60       11.34      2.81 o 
   0   3   4      493.50      503.28     16.53 o 
   1   3   4      936.97      969.78     17.82 o 
   2   3   4      226.34      216.55      6.66 o 
   3   3   4       47.88       44.33      3.96 o 
   4   3   4       75.80       70.16      4.92 o 
   5   3   4       33.69       28.48      4.10 o 
   6   3   4       18.93       13.19      4.23 o 
   7   3   4       73.83       87.56      9.14 o 
   8   3   4       25.60       22.15      7.03 o 
   9   3   4        3.05       -7.03      7.03 o 
 -13   4   4        3.63        2.11      9.14 o 
 -12   4   4        0.55       -2.11      8.79 o 
 -11   4   4       16.42        3.87      7.74 o 
 -10   4   4       10.14       16.88      7.38 o 
  -9   4   4       15.02       16.53      6.33 o 
  -8   4   4       18.75        5.63      5.27 o 
  -7   4   4       15.49       17.74      3.35 o 
  -6   4   4      122.22      133.88      5.31 o 
  -5   4   4        2.53       -0.10      4.40 o 
  -4   4   4      161.71      145.12      4.98 o 
  -3   4   4       63.77       63.11      3.30 o 
  -2   4   4      161.32      185.89      6.33 o 
  -1   4   4        9.34        2.83      2.29 o 
   0   4   4      771.20      823.74     15.36 o 
   1   4   4        0.41       -1.91      2.53 o 
   2   4   4        0.93        1.53      5.27 o 
   3   4   4       44.70       45.07      4.10 o 
   4   4   4        2.90        1.58      3.48 o 
   5   4   4        0.82        0.39      3.85 o 
   6   4   4        0.06        5.98      5.98 o 
   7   4   4      171.28      152.62     11.96 o 
   8   4   4       23.99       19.69      8.09 o 
   9   4   4       43.47       40.79      9.49 o 
 -12   5   4        0.26        8.79      8.44 o 
 -11   5   4       20.41       19.69      7.74 o 
 -10   5   4        4.64        0.35      7.38 o 
  -9   5   4       14.22       14.77      6.33 o 
  -8   5   4       30.26       25.32      4.48 o 
  -7   5   4      175.74      177.14      6.75 o 
  -6   5   4      188.88      179.55      7.91 o 
  -5   5   4        9.80       13.90      2.79 o 
  -4   5   4        6.81        2.23      2.45 o 
  -3   5   4      417.06      430.85      9.28 o 
  -2   5   4       23.59       22.28      2.79 o 
  -1   5   4       19.81       28.66      2.86 o 
   0   5   4      350.51      350.47      8.53 o 
   1   5   4      221.34      214.99      6.75 o 
   2   5   4       66.58       56.24      4.22 o 
   3   5   4        2.88        0.11      4.04 o 
   4   5   4       40.48       37.21      4.70 o 
   5   5   4        8.07        8.79      5.63 o 
   6   5   4       14.97       14.07      6.33 o 
   7   5   4      266.66      309.11     17.23 o 
   8   5   4       51.91       66.82      9.85 o 
 -12   6   4        3.38       -6.33      8.44 o 
 -11   6   4        9.27        0.70      7.74 o 
 -10   6   4       13.64       -0.35      6.68 o 
  -9   6   4       12.18       12.31      6.33 o 
  -8   6   4       37.54       46.07      7.03 o 
  -7   6   4      117.99      125.54      9.85 o 
  -6   6   4      139.81      140.66      9.85 o 
  -5   6   4      141.42      142.42      9.49 o 
  -4   6   4        8.66        8.09      4.92 o 
  -3   6   4      249.56      266.56     12.31 o 
  -2   6   4        1.94        2.11      4.22 o 
  -1   6   4      685.32      639.32     21.45 o 
   0   6   4       67.38       53.10      7.03 o 
   1   6   4      660.57      628.41     21.80 o 
   2   6   4        5.59        0.70      4.92 o 
   3   6   4      169.63      174.07     11.25 o 
   4   6   4      228.97      250.38     13.71 o 
   5   6   4        1.55       -0.70      7.03 o 
   6   6   4      248.18      251.08     15.47 o 
   7   6   4       22.96       37.98      9.85 o 
   8   6   4       68.75       70.68     11.25 o 
 -12   7   4        2.16       14.42     10.55 o 
 -11   7   4       26.67       28.13      8.79 o 
 -10   7   4       11.33       11.96      7.74 o 
  -9   7   4       16.60       32.35      7.74 o 
  -8   7   4        0.08       -4.92      7.03 o 
  -7   7   4       95.91      102.33      9.14 o 
  -6   7   4      361.38      352.71     16.18 o 
  -5   7   4      863.22      844.33     27.43 o 
  -4   7   4      682.04      661.82     22.86 o 
  -3   7   4      645.91      642.48     22.51 o 
  -2   7   4      402.97      374.52     15.82 o 
  -1   7   4        0.29       -3.87      4.92 o 
   0   7   4      113.23      116.05      9.14 o 
   1   7   4        0.88       -3.16      5.27 o 
   2   7   4       25.79       18.64      5.98 o 
   3   7   4       66.60       80.53      9.14 o 
   4   7   4       13.40       17.58      7.38 o 
   5   7   4       53.68       54.86      9.49 o 
   6   7   4        3.87       12.66      7.38 o 
   7   7   4      111.45      135.04     13.71 o 
 -11   8   4       10.11        7.74     10.20 o 
 -10   8   4        5.79       11.60      8.44 o 
  -9   8   4       67.38       65.76     10.20 o 
  -8   8   4       13.94       19.69      8.09 o 
  -7   8   4      260.47      296.80     15.47 o 
  -6   8   4      209.23      188.14     12.66 o 
  -5   8   4        1.58        4.92      5.98 o 
  -4   8   4      249.70      258.47     13.71 o 
  -3   8   4      271.78      261.28     13.71 o 
  -2   8   4      185.43      195.52     12.31 o 
  -1   8   4      121.61      117.10     10.20 o 
   0   8   4      234.95      217.68     13.01 o 
   1   8   4       74.33       55.56      8.09 o 
   2   8   4       21.36       18.99      7.38 o 
   3   8   4       63.49       78.77      9.14 o 
   4   8   4      121.91      121.32     11.96 o 
   5   8   4        1.59        8.09      8.79 o 
   6   8   4       27.33       15.12      8.79 o 
 -10   9   4       57.81       73.50     12.31 o 
  -9   9   4       31.38       32.35      9.49 o 
  -8   9   4        7.95        0.00      7.74 o 
  -7   9   4       19.37       24.26      8.79 o 
  -6   9   4       13.26       11.25      7.74 o 
  -5   9   4       18.39        8.09      7.38 o 
  -4   9   4      103.77      108.66      9.85 o 
  -3   9   4       89.59       89.32      9.49 o 
  -2   9   4      182.32      190.25     12.66 o 
  -1   9   4       48.33       46.77      8.09 o 
   0   9   4        1.54       -0.70      6.33 o 
   1   9   4      256.54      251.44     14.77 o 
   2   9   4       28.57       21.80      8.44 o 
   3   9   4       18.49        9.14      8.44 o 
   4   9   4       82.67       78.77     11.25 o 
   5   9   4       21.18       18.64      8.79 o 
  -9  10   4        8.27       13.36      9.49 o 
  -8  10   4        0.56       12.31      9.85 o 
  -7  10   4       52.81       47.47     10.20 o 
  -6  10   4        2.89       11.60      7.74 o 
  -5  10   4        1.58       -4.92      8.44 o 
  -4  10   4      113.73      139.26     12.31 o 
  -3  10   4        0.32       -4.92      7.03 o 
  -2  10   4       23.97       33.41      8.09 o 
  -1  10   4      123.19      105.50     11.60 o 
   0  10   4        1.95       10.55      8.44 o 
   1  10   4      263.93      284.14     16.53 o 
   2  10   4       17.23       21.45      8.44 o 
   3  10   4        3.49       -0.70      9.49 o 
  -7  11   4        1.94       18.29      9.49 o 
  -6  11   4       31.20       28.13     10.55 o 
  -5  11   4        4.42       -4.92      9.14 o 
  -4  11   4       25.83       37.28      9.49 o 
  -3  11   4       18.63       23.21      8.79 o 
  -2  11   4      151.52      166.69     14.07 o 
  -1  11   4      119.80      119.92     11.96 o 
   0  11   4       31.13       53.10     10.90 o 
   1  11   4       59.42       58.73     10.55 o 
  -3 -13   5      127.06      154.73     14.07 o 
  -2 -13   5       23.95       32.00      9.49 o 
  -1 -13   5       16.49       17.93      9.14 o 
   0 -13   5       48.22       48.88      9.85 o 
   1 -13   5        0.03        4.22      7.38 o 
   2 -13   5       71.87       73.85     10.90 o 
   3 -13   5        8.78       19.69      8.79 o 
   4 -13   5        0.05        3.52      8.09 o 
  -5 -12   5        1.57        5.27      7.74 o 
  -4 -12   5       26.54        8.79      6.68 o 
  -3 -12   5       54.88       63.65      8.79 o 
  -2 -12   5       34.68       33.41      7.38 o 
  -1 -12   5       71.83       74.90      9.14 o 
   0 -12   5        5.65        6.68      8.09 o 
   1 -12   5        4.38        6.33      7.74 o 
   2 -12   5       10.05       -3.87      7.74 o 
   3 -12   5        0.36       -1.05      6.68 o 
   4 -12   5        0.00       -2.46      7.03 o 
   5 -12   5        8.16       -2.46      8.79 o 
   6 -12   5        0.08       -2.81      8.09 o 
  -6 -11   5      133.36      169.85     11.96 o 
  -5 -11   5       43.90       35.52      8.09 o 
  -4 -11   5       10.31       15.47      6.68 o 
  -3 -11   5        4.83       -0.35      5.63 o 
  -2 -11   5      193.25      167.39     10.90 o 
  -1 -11   5        4.30       -0.35      6.33 o 
   0 -11   5       84.15      100.22      9.49 o 
   1 -11   5       31.63       20.75      7.74 o 
   2 -11   5      317.83      326.34     16.53 o 
   3 -11   5       21.91       17.58      7.03 o 
   4 -11   5       41.49       44.31      8.79 o 
   5 -11   5        0.14       -7.38      7.38 o 
   6 -11   5        2.71       -3.16      8.09 o 
   7 -11   5        0.39        9.85      9.14 o 
  -7 -10   5       52.95       46.77      8.44 o 
  -6 -10   5       48.67       49.94      7.74 o 
  -5 -10   5      272.33      251.79     13.36 o 
  -4 -10   5      104.97      103.04      8.79 o 
  -3 -10   5       67.68       56.27      7.03 o 
  -2 -10   5       62.80       46.07      6.68 o 
  -1 -10   5       16.21        4.57      5.27 o 
   0 -10   5       40.56       41.85      6.68 o 
   1 -10   5       44.38       45.01      7.03 o 
   2 -10   5       46.69       41.50      8.09 o 
   3 -10   5       29.29       18.29      7.38 o 
   4 -10   5        9.76        8.09      5.98 o 
   5 -10   5        5.39        5.63      7.03 o 
   6 -10   5       23.68       14.77      7.74 o 
   7 -10   5        0.84       -3.52      8.44 o 
   8 -10   5       11.52        9.85      8.79 o 
  -7  -9   5      125.93      117.45      9.49 o 
  -6  -9   5        5.73       11.96      6.33 o 
  -5  -9   5        9.68        5.98      5.63 o 
  -4  -9   5      209.47      196.23     10.90 o 
  -3  -9   5       76.63       73.14      7.03 o 
  -2  -9   5      619.39      577.07     20.40 o 
  -1  -9   5      544.60      522.92     18.99 o 
   0  -9   5      158.33      145.59      9.49 o 
   1  -9   5       15.21       15.47      5.27 o 
   2  -9   5       13.70       10.20      6.68 o 
   3  -9   5       21.47       12.66      6.68 o 
   4  -9   5        0.41       -5.98      5.98 o 
   5  -9   5       29.81       23.91      7.03 o 
   6  -9   5        3.81        7.38      5.98 o 
   7  -9   5        5.02       11.60      6.68 o 
 -10  -8   5       12.49        3.45      6.95 o 
  -9  -8   5        1.27        4.36      6.09 o 
  -8  -8   5       14.06       12.47      4.23 o 
  -7  -8   5      200.64      223.06      9.14 o 
  -6  -8   5       38.29       38.24      4.45 o 
  -5  -8   5       94.50       76.87      4.13 o 
  -4  -8   5        2.38       -1.34      2.97 o 
  -3  -8   5        1.21        0.47      3.60 o 
  -2  -8   5        3.32        3.46      3.20 o 
  -1  -8   5       84.46       97.66      5.10 o 
   0  -8   5      299.11      319.33     11.08 o 
   1  -8   5       22.42       26.02      4.92 o 
   2  -8   5       13.38       33.06      7.03 o 
   3  -8   5      161.79      152.62      9.85 o 
   4  -8   5        0.31        8.79      4.92 o 
   5  -8   5       29.98       22.51      6.33 o 
   6  -8   5       61.07       67.17      7.74 o 
   7  -8   5        6.05        4.57      6.68 o 
 -11  -7   5        1.97        0.35     10.20 o 
 -10  -7   5        0.93        0.00      5.91 o 
  -9  -7   5       11.90       11.18      5.84 o 
  -8  -7   5      238.96      237.08      9.30 o 
  -7  -7   5        2.38       14.99      9.00 o 
  -6  -7   5      459.07      456.07     11.81 o 
  -5  -7   5      678.55      680.34     16.70 o 
  -4  -7   5      119.37      121.31      4.46 o 
  -3  -7   5      485.51      460.54      8.75 o 
  -2  -7   5      105.66      112.39      3.67 o 
  -1  -7   5        1.69        0.41      2.97 o 
   0  -7   5      572.11      574.55      9.66 o 
   1  -7   5       18.77       15.29      2.21 o 
   2  -7   5       83.40       87.03      4.02 o 
   3  -7   5      116.79      121.97      5.54 o 
   4  -7   5       16.17       19.98      4.96 o 
   5  -7   5      129.63      128.30      7.53 o 
   6  -7   5       35.06       38.83      3.95 o 
   7  -7   5        0.11       -0.35      3.76 o 
   8  -7   5       13.95       14.07      8.09 o 
 -11  -6   5        8.59       -0.70      9.14 o 
 -10  -6   5        0.41       -0.70      8.09 o 
  -9  -6   5       12.65       11.60      7.03 o 
  -8  -6   5      592.99      639.64     15.66 o 
  -7  -6   5        0.04        3.38      6.33 o 
  -6  -6   5       71.00       69.19      4.70 o 
  -5  -6   5      220.08      205.13      9.85 o 
  -4  -6   5      480.10      477.22     10.57 o 
  -3  -6   5      617.71      586.74     11.69 o 
  -2  -6   5        7.60       15.07      2.33 o 
  -1  -6   5      220.31      206.95      4.66 o 
   0  -6   5       24.75       35.74      2.95 o 
   1  -6   5       25.77       34.46      2.40 o 
   2  -6   5      142.79      151.92      4.24 o 
   3  -6   5      325.26      322.42      7.97 o 
   4  -6   5       10.62        9.37      2.70 o 
   5  -6   5      231.75      227.03      6.29 o 
   6  -6   5       22.39       30.56      5.46 o 
   7  -6   5       20.39       19.98      4.40 o 
   8  -6   5        0.99        4.79      4.95 o 
   9  -6   5        3.83        7.03      8.79 o 
  10  -6   5       12.45       26.37     10.20 o 
 -12  -5   5        6.91       13.71      8.79 o 
 -11  -5   5       80.11      101.63     10.90 o 
 -10  -5   5      210.09      223.65     13.01 o 
  -9  -5   5       15.94        4.92      6.68 o 
  -8  -5   5      374.70      362.21     15.12 o 
  -7  -5   5      426.58      416.24     11.18 o 
  -6  -5   5        0.03       -0.83      2.85 o 
  -5  -5   5        0.56        5.51      2.60 o 
  -4  -5   5      713.88      685.59     13.42 o 
  -3  -5   5      203.93      184.26      5.31 o 
  -2  -5   5        5.37        5.49      2.64 o 
  -1  -5   5      343.45      403.54      6.90 o 
   0  -5   5      544.55      526.10      8.38 o 
   1  -5   5        9.08        5.92      1.89 o 
   2  -5   5      483.49      501.95      8.58 o 
   3  -5   5        7.64        8.74      2.35 o 
   4  -5   5        0.49        4.57      2.44 o 
   5  -5   5       32.64       34.16      3.24 o 
   6  -5   5        9.70        7.85      3.71 o 
   7  -5   5       29.51       26.24      4.60 o 
   8  -5   5       15.77        4.77      6.51 o 
   9  -5   5        9.22       14.42      8.79 o 
  10  -5   5       36.77       46.07     10.55 o 
 -12  -4   5        4.50       -1.76      9.49 o 
 -11  -4   5       55.46       61.19      9.85 o 
 -10  -4   5       38.52       64.71      8.79 o 
  -9  -4   5       64.85       77.72      8.09 o 
  -8  -4   5      131.15      124.14      8.44 o 
  -7  -4   5       94.56       97.64      5.98 o 
  -6  -4   5       78.50       67.37      3.96 o 
  -5  -4   5      131.81      135.75      7.74 o 
  -4  -4   5        3.43        7.45      2.10 o 
  -3  -4   5     1190.55     1123.33     19.01 o 
  -2  -4   5      444.08      447.54      8.62 o 
  -1  -4   5       42.27       45.36      3.52 o 
   0  -4   5       36.60       29.16      1.57 o 
   1  -4   5        0.95       -1.02      1.49 o 
   2  -4   5        0.42       -0.18      1.75 o 
   3  -4   5       72.93       60.56      3.03 o 
   4  -4   5       34.42       38.79      2.83 o 
   5  -4   5       58.94       51.77      3.31 o 
   6  -4   5       57.23       65.35      5.09 o 
   7  -4   5       20.56       20.22      4.72 o 
   8  -4   5        1.60        0.00      4.39 o 
   9  -4   5      118.53      112.53     11.25 o 
  10  -4   5       12.95       13.36      9.85 o 
 -13  -3   5       25.22       18.99     10.90 o 
 -12  -3   5       22.52       14.07      8.09 o 
 -11  -3   5        4.34        9.14      6.68 o 
 -10  -3   5       29.02       18.99      6.33 o 
  -9  -3   5        2.44        0.00      5.63 o 
  -8  -3   5       21.92       17.58      5.27 o 
  -7  -3   5      149.58      133.98      7.74 o 
  -6  -3   5      146.55      129.33      5.06 o 
  -5  -3   5       17.67       16.52      4.92 o 
  -4  -3   5     1908.84     1968.94     31.95 o 
  -3  -3   5     2134.14     2141.58     33.82 o 
  -2  -3   5        4.53        5.27      2.46 o 
  -1  -3   5       77.93       69.63      4.22 o 
   0  -3   5       93.43       91.48      5.10 o 
   1  -3   5      850.10      846.74     14.82 o 
   2  -3   5      351.53      380.37      6.75 o 
   3  -3   5        1.15        8.94      6.50 o 
   4  -3   5       12.68        5.79      2.21 o 
   5  -3   5       46.49       42.81      5.80 o 
   6  -3   5      187.37      169.10      7.08 o 
   7  -3   5        9.91       10.55      3.98 o 
   8  -3   5       37.56       30.45      5.34 o 
   9  -3   5        0.50        7.38      7.03 o 
  10  -3   5       27.34       44.31      9.14 o 
 -13  -2   5       26.93       13.36      8.79 o 
 -12  -2   5        4.08       -8.44      8.44 o 
 -11  -2   5      177.09      150.51     11.25 o 
 -10  -2   5        0.25        1.41      5.63 o 
  -9  -2   5       15.16       16.18      5.98 o 
  -8  -2   5       71.46       74.20      7.03 o 
  -7  -2   5      301.46      297.85     11.60 o 
  -6  -2   5        2.81       -0.72      2.99 o 
  -5  -2   5      206.03      254.09      6.81 o 
  -4  -2   5      294.24      310.96      7.16 o 
  -3  -2   5      235.20      279.72      6.68 o 
  -2  -2   5      461.76      468.32      9.14 o 
  -1  -2   5      127.49      152.62      6.33 o 
   0  -2   5      970.61      901.88     15.28 o 
   1  -2   5      137.28      132.46      3.29 o 
   2  -2   5      244.72      246.25      8.31 o 
   3  -2   5     1142.20     1054.94     23.70 o 
   4  -2   5       26.97       22.94      3.09 o 
   5  -2   5       98.25      113.51      5.59 o 
   6  -2   5      104.58       91.54      5.45 o 
   7  -2   5       31.10       37.76      4.60 o 
   8  -2   5        0.92        2.83      8.44 o 
   9  -2   5        3.48        3.52      7.74 o 
  10  -2   5        0.15        0.00      7.74 o 
 -13  -1   5        0.60        0.00      9.85 o 
 -12  -1   5        8.51       13.36      8.79 o 
 -11  -1   5        7.01       19.69      7.74 o 
 -10  -1   5       39.44       35.17      7.38 o 
  -9  -1   5      193.17      196.23     10.90 o 
  -8  -1   5        1.79       -0.35      4.57 o 
  -7  -1   5      570.50      595.71     18.64 o 
  -6  -1   5      411.84      412.50     13.36 o 
  -5  -1   5     1429.97     1497.19     25.61 o 
  -4  -1   5      591.45      661.30     12.54 o 
  -3  -1   5      943.32      920.67     22.68 o 
  -2  -1   5      250.64      277.80     11.25 o 
  -1  -1   5     1663.33     1676.82     26.60 o 
   0  -1   5      154.01      138.28      4.05 o 
   1  -1   5       27.45       24.76      2.35 o 
   2  -1   5     1054.36     1055.67     14.91 o 
   3  -1   5     1283.16     1227.61     15.13 o 
   4  -1   5      319.14      320.71      8.70 o 
   5  -1   5       59.15       44.61      3.96 o 
   6  -1   5       14.15       12.93      3.85 o 
   7  -1   5       28.42       29.72      6.68 o 
   8  -1   5        4.56        9.08      4.60 o 
   9  -1   5        6.51       -1.41      7.74 o 
  10  -1   5        3.31       13.71      8.79 o 
 -13   0   5        0.12       -8.09      8.09 o 
 -12   0   5       31.22       21.45      8.79 o 
 -11   0   5        5.29        2.81      7.38 o 
 -10   0   5       80.08       84.75      9.14 o 
  -9   0   5       48.19       37.63      6.33 o 
  -8   0   5        0.08        6.33      4.57 o 
  -7   0   5       79.29       63.97      4.23 o 
  -6   0   5        0.71       -0.59      2.35 o 
  -5   0   5      384.82      423.98     21.63 o 
  -4   0   5      562.60      603.61     11.69 o 
  -3   0   5      266.87      247.89      6.68 o 
  -2   0   5     1978.76     2063.96     32.68 o 
  -1   0   5      524.27      545.71     10.32 o 
   0   0   5     1120.74     1213.81     20.50 o 
   1   0   5      606.66      613.55     12.06 o 
   2   0   5        0.83        8.44      2.49 o 
   3   0   5     1423.64     1399.63     24.97 o 
   4   0   5       41.69       55.75      4.57 o 
   5   0   5       33.92       29.04      8.09 o 
   6   0   5        0.07       -0.33      5.63 o 
   7   0   5       26.58       22.49      4.60 o 
   8   0   5       27.65       28.33      5.20 o 
   9   0   5        0.10       -6.68      6.68 o 
  10   0   5        1.05       -3.87      7.74 o 
 -13   1   5        1.83        4.92      9.49 o 
 -12   1   5       21.36       22.86      7.74 o 
 -11   1   5      205.18      211.70     13.36 o 
 -10   1   5       22.78       27.43      7.38 o 
  -9   1   5       26.13       24.26      5.98 o 
  -8   1   5       27.10       27.78      5.27 o 
  -7   1   5      107.06       96.64      5.45 o 
  -6   1   5        0.70       -0.35      2.74 o 
  -5   1   5      120.62      127.60      4.84 o 
  -4   1   5      318.84      339.93      8.79 o 
  -3   1   5      447.16      538.61     12.31 o 
  -2   1   5       41.18       42.38      2.49 o 
  -1   1   5      138.46      136.71      5.63 o 
   0   1   5       67.57       67.80      3.23 o 
   1   1   5      460.47      466.97     10.19 o 
   2   1   5      826.38      879.74     18.81 o 
   3   1   5      363.90      363.96      9.44 o 
   4   1   5       31.76       25.38      3.60 o 
   5   1   5       36.03       47.73      4.72 o 
   6   1   5        3.40       -1.93      3.73 o 
   7   1   5       23.01       22.26      4.65 o 
   8   1   5        2.55       -6.33      7.03 o 
   9   1   5       12.23       24.97      8.44 o 
  10   1   5        7.57       11.96      8.09 o 
 -13   2   5       37.09       38.68     10.55 o 
 -12   2   5        8.04        4.57      8.44 o 
 -11   2   5       32.43       39.74      7.74 o 
 -10   2   5      274.48      276.76     14.42 o 
  -9   2   5        0.55        0.70      5.27 o 
  -8   2   5      133.27      134.63      6.34 o 
  -7   2   5      750.30      787.36     16.52 o 
  -6   2   5     1360.74     1416.49     25.22 o 
  -5   2   5      696.22      733.81     19.17 o 
  -4   2   5      120.89      122.27      5.10 o 
  -3   2   5     1373.66     1360.73     46.42 o 
  -2   2   5      236.72      269.16      6.56 o 
  -1   2   5      133.84      173.74     10.37 o 
   0   2   5      257.74      288.70      7.31 o 
   1   2   5       97.98      112.69      4.46 o 
   2   2   5        4.50        2.31      2.53 o 
   3   2   5      356.91      404.06     10.41 o 
   4   2   5      114.15      119.73      6.68 o 
   5   2   5        0.44        1.17      3.71 o 
   6   2   5        7.12        6.21      4.10 o 
   7   2   5       37.79       45.28      5.72 o 
   8   2   5        6.25        2.46      7.38 o 
   9   2   5        8.85       21.80      8.79 o 
 -13   3   5        1.07       -4.92      9.49 o 
 -12   3   5        0.35       -3.52      7.38 o 
 -11   3   5        6.21       10.20      7.74 o 
 -10   3   5        8.47       18.29      7.38 o 
  -9   3   5       52.18       58.56     10.20 o 
  -8   3   5       22.39       17.57      4.10 o 
  -7   3   5        3.43        2.98      4.75 o 
  -6   3   5      112.01      103.60      4.95 o 
  -5   3   5        6.44        2.66      2.53 o 
  -4   3   5      209.77      227.26      6.41 o 
  -3   3   5        7.56       15.33      2.64 o 
  -2   3   5      488.88      482.89     11.78 o 
  -1   3   5       14.39        8.03      2.35 o 
   0   3   5       18.02       17.60      2.45 o 
   1   3   5      326.96      347.17      8.76 o 
   2   3   5      945.72      966.01     20.22 o 
   3   3   5      180.45      178.31      6.66 o 
   4   3   5       45.50       49.29      4.72 o 
   5   3   5        6.07        5.15      3.96 o 
   6   3   5       51.42       54.73      5.72 o 
   7   3   5       49.57       53.10      9.14 o 
   8   3   5        0.01        2.81      7.03 o 
   9   3   5        5.19        9.49      8.09 o 
 -13   4   5        4.50        5.63      9.49 o 
 -12   4   5       13.45       30.95      8.79 o 
 -11   4   5        0.57        0.70      8.09 o 
 -10   4   5        0.01       -4.56      4.56 o 
  -9   4   5      155.51      164.15      7.71 o 
  -8   4   5        4.60        5.89      3.60 o 
  -7   4   5        7.52        8.26      3.35 o 
  -6   4   5        0.01       -1.29      3.87 o 
  -5   4   5      527.55      496.13     11.06 o 
  -4   4   5       30.62       36.09      4.57 o 
  -3   4   5        0.72        4.37      2.64 o 
  -2   4   5     1474.44     1544.49     26.19 o 
  -1   4   5      557.05      606.96     12.50 o 
   0   4   5        1.67        0.40      2.60 o 
   1   4   5      557.78      575.41     31.65 o 
   2   4   5       39.74       37.16      4.05 o 
   3   4   5      490.16      505.78     12.57 o 
   4   4   5      167.42      146.64      6.95 o 
   5   4   5        3.10       10.11      4.35 o 
   6   4   5        0.11        4.22      7.03 o 
   7   4   5       14.13       24.97      7.74 o 
   8   4   5        2.03       14.42      8.44 o 
 -12   5   5        2.44       12.31      9.49 o 
 -11   5   5        2.82       -4.22      8.09 o 
 -10   5   5        0.21        1.41      7.03 o 
  -9   5   5       66.90       63.66      5.80 o 
  -8   5   5       23.10       12.66      4.23 o 
  -7   5   5        4.08        6.48      3.45 o 
  -6   5   5        0.58        1.13      3.30 o 
  -5   5   5      182.88      193.83      7.91 o 
  -4   5   5      185.68      183.23     11.08 o 
  -3   5   5      523.34      527.84     14.07 o 
  -2   5   5       16.46       18.92      3.12 o 
  -1   5   5     1417.41     1426.14     24.88 o 
   0   5   5        0.15       -0.75      2.85 o 
   1   5   5        0.10       -1.11      3.10 o 
   2   5   5      883.36      878.37     18.02 o 
   3   5   5      255.86      252.72      8.70 o 
   4   5   5        0.16        4.45      9.67 o 
   5   5   5       89.15       80.22      6.31 o 
   6   5   5        0.28       -6.33      6.33 o 
   7   5   5       21.84       19.69      8.09 o 
   8   5   5       13.49       11.60      8.79 o 
 -12   6   5       31.95       33.06      9.14 o 
 -11   6   5        4.25        5.27      8.79 o 
 -10   6   5       22.90       33.41      8.09 o 
  -9   6   5       41.83       32.35      7.38 o 
  -8   6   5       93.14       96.00      9.14 o 
  -7   6   5       16.48       12.31      6.68 o 
  -6   6   5      104.63      101.28      8.44 o 
  -5   6   5        0.24       10.55      5.27 o 
  -4   6   5      707.71      695.23     23.21 o 
  -3   6   5      231.99      205.02     11.60 o 
  -2   6   5       84.64       75.61      7.38 o 
  -1   6   5      786.25      745.52     24.62 o 
   0   6   5      250.11      242.29     12.66 o 
   1   6   5        2.12        0.35      4.92 o 
   2   6   5       52.23       46.07      7.03 o 
   3   6   5        4.80       10.90      5.98 o 
   4   6   5       10.43        6.33      7.03 o 
   5   6   5       59.84       62.95      8.79 o 
   6   6   5        0.01        5.63      8.09 o 
   7   6   5        0.01       -4.92      9.14 o 
 -11   7   5        0.13       -4.92      8.09 o 
 -10   7   5       80.37       98.82     11.25 o 
  -9   7   5        0.84        5.98      7.03 o 
  -8   7   5      258.67      251.08     14.42 o 
  -7   7   5       56.72       53.80      8.79 o 
  -6   7   5      243.79      236.31     13.01 o 
  -5   7   5       86.01       78.77      8.09 o 
  -4   7   5       38.92       34.11      6.68 o 
  -3   7   5        2.47       -2.11      5.98 o 
  -2   7   5       35.30       28.13      7.38 o 
  -1   7   5      267.74      286.60     14.42 o 
   0   7   5        0.04       -4.92      5.27 o 
   1   7   5       95.26       91.08      8.79 o 
   2   7   5      221.51      231.04     13.71 o 
   3   7   5        1.90       -5.98      5.98 o 
   4   7   5      133.17      113.59     10.55 o 
   5   7   5       32.56       33.06      8.09 o 
   6   7   5       60.84       72.44     11.25 o 
 -11   8   5       21.10       24.97     10.90 o 
 -10   8   5       17.28       24.26      8.79 o 
  -9   8   5       28.44       40.44      8.79 o 
  -8   8   5       96.93      109.72     11.25 o 
  -7   8   5       25.11       13.36      7.03 o 
  -6   8   5        3.36        7.74      6.68 o 
  -5   8   5        1.67       -6.33      6.68 o 
  -4   8   5       58.04       52.05      8.09 o 
  -3   8   5       15.34        7.38      7.03 o 
  -2   8   5      103.83      111.83     10.55 o 
  -1   8   5      283.97      266.91     14.42 o 
   0   8   5       32.30       29.19      7.03 o 
   1   8   5       51.32       36.92      7.74 o 
   2   8   5       63.10       55.21      8.44 o 
   3   8   5        3.57        3.16      7.74 o 
   4   8   5        0.00        6.33      8.79 o 
   5   8   5        3.32        1.41      8.09 o 
 -10   9   5        0.94       17.58     11.25 o 
  -9   9   5        1.85        8.09      8.79 o 
  -8   9   5        1.32       -8.79      8.79 o 
  -7   9   5       31.59       33.06      9.49 o 
  -6   9   5       16.07       11.60      7.38 o 
  -5   9   5        1.60       -1.76      7.74 o 
  -4   9   5       95.25      100.93     10.20 o 
  -3   9   5        4.43        1.05      6.68 o 
  -2   9   5        0.01        3.16      6.68 o 
  -1   9   5       81.90       90.73      9.85 o 
   0   9   5        1.00        6.68      7.74 o 
   1   9   5        0.05       -0.70      7.03 o 
   2   9   5       48.10       59.08      9.49 o 
   4   9   5        3.25       22.15      9.85 o 
  -8  10   5       16.45        5.63      8.79 o 
  -7  10   5       11.30       15.82      8.44 o 
  -6  10   5        1.96        8.79      8.09 o 
  -5  10   5        8.71       -2.11      8.79 o 
  -4  10   5        1.11        5.27      7.38 o 
  -3  10   5       23.96       26.73      9.49 o 
  -2  10   5        5.14        5.63      7.38 o 
  -1  10   5        0.72       10.90      7.74 o 
   0  10   5       52.45       62.24      9.85 o 
   1  10   5        7.95        9.49      9.49 o 
   2  10   5        0.80        0.35      9.85 o 
  -6  11   5       25.62       40.79     10.20 o 
  -5  11   5       35.70       41.14     10.20 o 
  -4  11   5       14.70       17.23      9.14 o 
  -3  11   5        3.80        4.22      9.14 o 
  -2  11   5        0.57        2.81      8.44 o 
  -1  11   5       28.95       23.21     10.20 o 
   0  11   5       19.01        5.63     10.20 o 
  -3 -13   6      106.32      112.53     11.25 o 
  -2 -13   6       22.68       14.42      7.74 o 
  -1 -13   6       10.19       13.36      9.14 o 
   0 -13   6       26.30       31.30      8.79 o 
   1 -13   6        0.04        5.27      8.44 o 
   2 -13   6       21.33       28.48      9.49 o 
   3 -13   6       18.75       16.53      8.44 o 
  -5 -12   6        4.23        1.41      7.38 o 
  -4 -12   6       89.07       89.32     10.20 o 
  -3 -12   6        0.00        4.22      7.03 o 
  -2 -12   6       83.26       91.08      9.49 o 
  -1 -12   6        6.58        7.03      6.68 o 
   0 -12   6       24.81       29.89      8.79 o 
   1 -12   6        0.27        2.81      7.03 o 
   2 -12   6       20.15       23.91      8.79 o 
   3 -12   6       15.13       -0.70      7.03 o 
   4 -12   6       36.48       31.65      9.49 o 
   5 -12   6       14.62        3.87      8.09 o 
  -7 -11   6        3.96       -3.52      8.09 o 
  -6 -11   6        2.80        1.76      6.33 o 
  -5 -11   6       38.13       36.22      8.44 o 
  -4 -11   6        4.48       -2.46      5.63 o 
  -3 -11   6       46.26       48.88      8.09 o 
  -2 -11   6      146.26      138.91     10.90 o 
  -1 -11   6       48.75       40.79      7.38 o 
   0 -11   6       25.21       28.84      8.09 o 
   1 -11   6        0.00       -2.46      6.68 o 
   2 -11   6       67.72       66.11      8.79 o 
   3 -11   6        0.23        0.35      6.68 o 
   4 -11   6        0.80       -5.27      7.38 o 
   5 -11   6       27.97       30.24      8.09 o 
   6 -11   6        0.00       -7.38      8.44 o 
  -8 -10   6       40.62       52.05      8.79 o 
  -7 -10   6        2.79       -6.68      6.68 o 
  -6 -10   6       80.13       81.23      9.14 o 
  -5 -10   6       88.36       66.82      7.74 o 
  -4 -10   6        5.51        8.44      6.33 o 
  -3 -10   6        7.33       10.20      6.33 o 
  -2 -10   6      217.99      193.41     11.60 o 
  -1 -10   6        1.69       -3.87      5.27 o 
   0 -10   6       22.68       31.65      6.33 o 
   1 -10   6        9.41        2.46      5.98 o 
   2 -10   6      240.82      243.00     13.36 o 
   3 -10   6        7.16        3.87      7.03 o 
   4 -10   6        0.01       -4.22      5.98 o 
   5 -10   6        0.35       -3.52      5.98 o 
   6 -10   6        0.32       -5.98      7.74 o 
   7 -10   6       12.89        0.35      7.74 o 
  -8  -9   6        2.21        3.87      7.03 o 
  -7  -9   6       90.49       85.45      9.14 o 
  -6  -9   6       44.91       42.90      7.38 o 
  -5  -9   6        0.01        5.63      5.98 o 
  -4  -9   6       87.86       81.23      7.74 o 
  -3  -9   6       75.93       65.41      7.74 o 
  -2  -9   6      298.56      316.49     14.42 o 
  -1  -9   6        4.12       -4.92      5.63 o 
   0  -9   6      124.46      135.39      9.49 o 
   1  -9   6       33.38       40.79      7.03 o 
   2  -9   6       96.23      105.15      9.14 o 
   3  -9   6       11.00        3.52      5.98 o 
   4  -9   6        0.55       -5.98      5.98 o 
   5  -9   6        0.26        1.76      6.68 o 
   6  -9   6        1.16       -1.76      7.03 o 
   7  -9   6        5.48        4.57      8.09 o 
 -10  -8   6       36.46       59.43     10.55 o 
  -9  -8   6       60.12       46.77      9.49 o 
  -8  -8   6      188.12      201.85     12.66 o 
  -7  -8   6        5.94        5.63      6.33 o 
  -6  -8   6      147.13      129.44      6.47 o 
  -5  -8   6       34.72       36.65      4.46 o 
  -4  -8   6      121.11      120.24      5.91 o 
  -3  -8   6      827.84      814.94     20.22 o 
  -2  -8   6      207.37      194.76      6.59 o 
  -1  -8   6      157.91      151.76      5.83 o 
   0  -8   6       90.35       86.40      4.92 o 
   1  -8   6        6.28       10.25      3.04 o 
   2  -8   6      203.56      209.72     10.20 o 
   3  -8   6        0.71        1.54      3.60 o 
   4  -8   6        7.03        5.48      8.44 o 
   5  -8   6       27.89       30.74      8.79 o 
   6  -8   6        1.74       -3.72      7.03 o 
   7  -8   6       28.08       31.30      7.74 o 
 -11  -7   6        0.10       -5.27      9.49 o 
 -10  -7   6       63.21       67.87     10.55 o 
  -9  -7   6        9.79       -3.05      5.34 o 
  -8  -7   6        7.20       12.83      5.09 o 
  -7  -7   6        8.15        8.63      4.05 o 
  -6  -7   6      301.33      308.65      9.19 o 
  -5  -7   6       26.55       20.04      5.27 o 
  -4  -7   6       71.97       72.48      4.75 o 
  -3  -7   6      183.95      173.10      6.31 o 
  -2  -7   6      440.00      444.67     17.41 o 
  -1  -7   6      237.01      236.97      8.97 o 
   0  -7   6        2.27       -2.73      3.16 o 
   1  -7   6       32.72       33.01      3.45 o 
   2  -7   6        1.18       -2.74      2.74 o 
   3  -7   6       17.31       10.21      3.80 o 
   4  -7   6       30.40       29.64      4.10 o 
   5  -7   6        9.49       12.66      3.98 o 
   6  -7   6        0.49        2.46      4.23 o 
   7  -7   6       15.41       19.69      7.38 o 
   8  -7   6        1.80        5.27      7.74 o 
 -11  -6   6        4.17        6.66      6.06 o 
 -10  -6   6       10.70       10.55      7.03 o 
  -9  -6   6      176.01      202.49      8.91 o 
  -8  -6   6      163.37      159.79      7.58 o 
  -7  -6   6        0.04       -1.76      3.48 o 
  -6  -6   6     1357.73     1347.01     30.42 o 
  -5  -6   6      560.30      555.01     12.15 o 
  -4  -6   6      577.62      575.66     17.58 o 
  -3  -6   6      200.03      204.31      8.79 o 
  -2  -6   6      935.86      913.98     17.32 o 
  -1  -6   6       30.64       26.81      2.95 o 
   0  -6   6       34.18       28.46      3.10 o 
   1  -6   6        1.99        1.93      2.99 o 
   2  -6   6       29.90       28.14      4.04 o 
   3  -6   6       40.48       42.55      4.05 o 
   4  -6   6       35.28       38.54      3.31 o 
   5  -6   6        2.26       -2.57      3.45 o 
   6  -6   6        0.65        4.92      5.27 o 
   7  -6   6        5.61        3.87      6.68 o 
   8  -6   6        1.42        5.27      6.68 o 
 -12  -5   6       55.66       70.08      8.33 o 
 -11  -5   6        1.74       12.13      6.22 o 
 -10  -5   6       57.41       49.65      8.97 o 
  -9  -5   6      152.72      152.96      7.66 o 
  -8  -5   6       58.65       71.28      8.09 o 
  -7  -5   6      202.03      193.08      7.26 o 
  -6  -5   6       69.68       66.45      4.30 o 
  -5  -5   6      193.84      173.56      5.81 o 
  -4  -5   6       32.28       32.64      2.70 o 
  -3  -5   6      253.72      272.65     11.43 o 
  -2  -5   6       59.94       89.32      5.63 o 
  -1  -5   6      510.75      498.60     21.63 o 
   0  -5   6       14.96       10.10      1.74 o 
   1  -5   6       22.91       18.63      2.12 o 
   2  -5   6      134.05      124.97      3.82 o 
   3  -5   6        6.65        6.33      2.23 o 
   4  -5   6        1.22        2.70      2.64 o 
   5  -5   6       62.20       51.26      3.64 o 
   6  -5   6       48.55       49.42      5.34 o 
   7  -5   6       10.20        0.82      5.27 o 
   8  -5   6        0.44        3.45      5.98 o 
   9  -5   6        3.78       19.69      9.49 o 
 -12  -4   6       15.18       18.99      9.85 o 
 -11  -4   6       34.55       33.76      8.79 o 
 -10  -4   6       10.03        4.35      5.20 o 
  -9  -4   6       51.29       53.62      5.45 o 
  -8  -4   6       22.60       14.90      4.10 o 
  -7  -4   6       77.90       75.81      4.70 o 
  -6  -4   6       29.64       28.93      3.35 o 
  -5  -4   6      114.51      109.50      4.39 o 
  -4  -4   6       22.74       42.11      4.04 o 
  -3  -4   6       23.95       22.56      4.75 o 
  -2  -4   6     1045.34     1128.82     27.43 o 
  -1  -4   6     1193.72     1087.33     26.37 o 
   0  -4   6       14.70       17.72      2.35 o 
   1  -4   6        1.49        2.88      1.64 o 
   2  -4   6       96.90      101.40      3.56 o 
   3  -4   6      152.44      151.74      4.39 o 
   4  -4   6        0.12       -0.95      2.50 o 
   5  -4   6        2.40       -0.24      3.85 o 
   6  -4   6        6.17       21.35      4.35 o 
   7  -4   6       38.36       36.16      8.44 o 
   8  -4   6       20.62       16.43      5.15 o 
   9  -4   6       11.69        5.98      7.74 o 
  10  -4   6        8.47        8.09     10.20 o 
 -13  -3   6       19.92       -0.70     10.55 o 
 -12  -3   6      128.21      148.75     12.66 o 
 -11  -3   6        0.00       -3.87      7.74 o 
 -10  -3   6       15.00        9.85      6.68 o 
  -9  -3   6      330.43      337.83     10.66 o 
  -8  -3   6      601.68      587.52     22.15 o 
  -7  -3   6      150.65      149.40      6.16 o 
  -6  -3   6       22.52       20.03      2.86 o 
  -5  -3   6      369.17      373.10      8.66 o 
  -4  -3   6       72.83       93.76      3.63 o 
  -3  -3   6       92.68       83.58      5.98 o 
  -2  -3   6      161.36      171.61      7.38 o 
  -1  -3   6       14.47       20.40      3.16 o 
   0  -3   6      868.41      847.90     14.61 o 
   1  -3   6      225.75      221.76      6.10 o 
   2  -3   6       15.37       21.30      2.03 o 
   3  -3   6       57.99       65.45      3.03 o 
   4  -3   6      176.73      160.28      6.34 o 
   5  -3   6        1.85       -0.70      4.92 o 
   6  -3   6       58.34       78.73      6.15 o 
   7  -3   6       37.89       40.98      5.34 o 
   8  -3   6        8.32       -0.43      4.81 o 
   9  -3   6        0.12       -8.44      8.44 o 
  10  -3   6        7.22       11.25     10.20 o 
 -13  -2   6       18.02       14.42     10.90 o 
 -12  -2   6       20.44       34.46      9.49 o 
 -11  -2   6        0.00        9.49      7.38 o 
 -10  -2   6      111.74      119.92      9.85 o 
  -9  -2   6      107.12      107.63      7.38 o 
  -8  -2   6      628.63      647.98     29.54 o 
  -7  -2   6       48.63       54.56      4.21 o 
  -6  -2   6      293.77      318.29      8.41 o 
  -5  -2   6     1804.08     1936.13     32.08 o 
  -4  -2   6     1011.40      993.13     17.52 o 
  -3  -2   6     8554.09     9108.43    136.36 o 
  -2  -2   6      557.71      589.38     12.66 o 
  -1  -2   6      316.69      366.17      7.35 o 
   0  -2   6      778.17      801.71     14.28 o 
   1  -2   6       24.07       21.04      2.45 o 
   2  -2   6      339.42      363.40     10.81 o 
   3  -2   6      454.66      511.79     30.03 o 
   4  -2   6      689.00      675.20     14.55 o 
   5  -2   6       46.33       39.77      4.23 o 
   6  -2   6       30.69       27.66      4.48 o 
   7  -2   6        0.57       -0.32      4.60 o 
   8  -2   6        7.85        1.49      4.81 o 
   9  -2   6        0.57        1.41      8.09 o 
  10  -2   6        0.00       -6.68      9.85 o 
 -13  -1   6       12.68        7.03     10.20 o 
 -12  -1   6        4.29       -0.70      8.44 o 
 -11  -1   6        0.02        0.70      7.38 o 
 -10  -1   6       35.54       20.75      7.38 o 
  -9  -1   6        0.06        2.88      3.71 o 
  -8  -1   6      495.14      483.44     12.29 o 
  -7  -1   6       47.65       55.15      5.98 o 
  -6  -1   6       84.88       87.19      4.56 o 
  -5  -1   6        3.99        3.96      2.35 o 
  -4  -1   6     1020.33      949.44     16.90 o 
  -3  -1   6      236.42      261.01      6.25 o 
  -2  -1   6     1222.69     1286.21     21.26 o 
  -1  -1   6      437.83      410.79      8.31 o 
   0  -1   6      237.08      252.31     12.31 o 
   1  -1   6      735.72      732.15     14.05 o 
   2  -1   6     1146.26     1218.78     17.27 o 
   3  -1   6       25.76       30.19      3.35 o 
   4  -1   6        5.41       12.15      3.10 o 
   5  -1   6      427.33      381.67     10.57 o 
   6  -1   6        1.02       -1.47      3.96 o 
   7  -1   6        2.28        0.33      5.45 o 
   8  -1   6        4.66        8.03      4.95 o 
   9  -1   6       14.79       13.01      8.44 o 
 -13   0   6       22.30       23.21     10.55 o 
 -12   0   6       62.83       63.30     10.20 o 
 -11   0   6       43.00       45.36      8.44 o 
 -10   0   6      297.15      318.70     11.05 o 
  -9   0   6      314.94      320.31     12.84 o 
  -8   0   6       43.62       45.24      4.56 o 
  -7   0   6      330.14      303.58      8.80 o 
  -6   0   6       70.13       82.11      4.23 o 
  -5   0   6      640.76      663.68     22.33 o 
  -4   0   6       87.28      129.85     17.41 o 
  -3   0   6      768.65      896.78     26.02 o 
  -2   0   6      613.98      633.36     11.94 o 
  -1   0   6       28.53       33.30      2.81 o 
   0   0   6      693.26      721.06     22.33 o 
   1   0   6       56.94       63.05      3.60 o 
   2   0   6      562.66      581.63     12.56 o 
   3   0   6       97.90      102.05      4.95 o 
   4   0   6       89.19       78.68     11.43 o 
   5   0   6        9.86        8.21      8.97 o 
   6   0   6        5.96        2.81      6.33 o 
   7   0   6        1.73       -2.87      4.35 o 
   8   0   6        2.52        5.15      4.84 o 
   9   0   6        0.52        8.09      8.79 o 
 -13   1   6        0.55        2.11      8.09 o 
 -12   1   6       40.48       36.57      8.09 o 
 -11   1   6       29.35       46.04      9.85 o 
 -10   1   6        8.00       10.76      5.27 o 
  -9   1   6      120.02      112.05      6.41 o 
  -8   1   6      713.76      713.87     15.91 o 
  -7   1   6      148.36      157.91      6.22 o 
  -6   1   6      713.70      670.28     18.81 o 
  -5   1   6     1556.49     1595.85     27.34 o 
  -4   1   6       88.90       83.50      4.75 o 
  -3   1   6     1045.22     1115.12     21.63 o 
  -2   1   6      835.10      858.60     15.64 o 
  -1   1   6      411.89      407.33      9.07 o 
   0   1   6      190.16      193.18      7.56 o 
   1   1   6        1.36        4.89      2.35 o 
   2   1   6        6.62        6.68      4.22 o 
   3   1   6       70.79       87.97      5.27 o 
   4   1   6        8.85        1.60      3.45 o 
   5   1   6        1.76        3.44      8.26 o 
   6   1   6        6.61        4.92      3.98 o 
   7   1   6        5.54        5.89      5.80 o 
   8   1   6        0.94       -5.47      5.47 o 
   9   1   6        0.39       -2.46      8.79 o 
 -13   2   6        0.00        3.09     10.20 o 
 -12   2   6        0.16        5.94      5.84 o 
 -11   2   6        1.88       -3.68      5.15 o 
 -10   2   6        0.19        1.01      4.56 o 
  -9   2   6        0.23       -3.62      4.35 o 
  -8   2   6       65.81       73.60      5.34 o 
  -7   2   6      168.26      151.70     10.02 o 
  -6   2   6      108.10      103.50      5.45 o 
  -5   2   6        5.05        1.57      4.04 o 
  -4   2   6      135.99      121.19     10.55 o 
  -3   2   6      156.51      144.92      9.85 o 
  -2   2   6       43.82       46.25      3.20 o 
  -1   2   6      169.49      200.07      5.95 o 
   0   2   6      856.63      887.13     17.00 o 
   1   2   6        2.07        0.45      4.75 o 
   2   2   6       67.93       67.83      4.21 o 
   3   2   6      315.15      335.32      9.69 o 
   4   2   6        0.13       -1.34      3.45 o 
   5   2   6      209.34      212.47      8.58 o 
   6   2   6       15.31       25.67      5.47 o 
   7   2   6       23.55       14.07      7.74 o 
   8   2   6       23.35       20.04      8.44 o 
   9   2   6        4.53        9.85      8.44 o 
 -13   3   6        9.66       17.50      6.59 o 
 -12   3   6       23.98       22.46      6.31 o 
 -11   3   6      128.15      110.03      7.56 o 
 -10   3   6       15.11       13.01      4.97 o 
  -9   3   6        7.51        3.10      4.21 o 
  -8   3   6       64.01       63.98      5.09 o 
  -7   3   6      224.64      215.57     10.02 o 
  -6   3   6       30.31       36.98      3.60 o 
  -5   3   6      142.33      139.21      5.31 o 
  -4   3   6      754.66      746.15     14.72 o 
  -3   3   6       15.04       13.52      2.60 o 
  -2   3   6      211.49      217.66      6.41 o 
  -1   3   6      143.11      137.10      5.20 o 
   0   3   6      737.45      756.55     15.22 o 
   1   3   6       55.87       47.78      3.85 o 
   2   3   6      226.41      216.46      7.31 o 
   3   3   6       29.30       29.26      3.96 o 
   4   3   6        2.91        5.38      4.21 o 
   5   3   6       36.07       40.31      5.06 o 
   6   3   6        4.69        6.03      4.70 o 
   7   3   6        2.96        6.55      5.45 o 
   8   3   6        6.16        1.41      8.44 o 
 -13   4   6        0.04        0.35      7.46 o 
 -12   4   6       77.00       80.87      8.08 o 
 -11   4   6       58.29       56.21      6.45 o 
 -10   4   6        0.20       -0.89      4.70 o 
  -9   4   6       68.85       65.10      5.59 o 
  -8   4   6        4.75        4.33      3.96 o 
  -7   4   6       35.15       42.24      4.30 o 
  -6   4   6       69.83       56.84      4.39 o 
  -5   4   6        0.52       -0.46      3.20 o 
  -4   4   6      148.80      151.64      5.40 o 
  -3   4   6      451.39      465.21     16.18 o 
  -2   4   6      477.17      496.41     11.06 o 
  -1   4   6       10.85        6.97      2.86 o 
   0   4   6      503.65      516.39     11.72 o 
   1   4   6      189.94      179.71      6.75 o 
   2   4   6       89.42       88.99      5.40 o 
   3   4   6        8.82        7.74      3.85 o 
   4   4   6      259.79      287.32     15.30 o 
   5   4   6       39.56       36.41      5.09 o 
   6   4   6        0.17       -2.34      5.34 o 
   7   4   6       29.11       29.89      9.49 o 
 -12   5   6        8.05        9.49      8.44 o 
 -11   5   6       38.91       48.18      9.49 o 
 -10   5   6      106.47       93.54      9.49 o 
  -9   5   6        8.32       -5.27      5.98 o 
  -8   5   6       27.56       30.59      6.68 o 
  -7   5   6       16.57        8.44      5.63 o 
  -6   5   6      303.17      317.90     14.42 o 
  -5   5   6      132.45      156.49      9.49 o 
  -4   5   6      502.76      505.33     18.29 o 
  -3   5   6       52.28       53.36      4.03 o 
  -2   5   6      290.77      285.34      8.44 o 
  -1   5   6        7.08        2.19      3.10 o 
   0   5   6       49.82       52.30      4.39 o 
   1   5   6      439.12      420.72     10.90 o 
   2   5   6      275.66      249.20      8.70 o 
   3   5   6        5.41        4.85      4.10 o 
   4   5   6        5.43        7.12      4.60 o 
   5   5   6        2.15        1.19      4.84 o 
   6   5   6        0.57       -2.81      8.09 o 
   7   5   6       13.56       26.73      9.85 o 
 -12   6   6        0.43       -3.16     10.20 o 
 -11   6   6       58.16       56.27      9.49 o 
 -10   6   6       30.16       26.02      8.09 o 
  -9   6   6       24.21       28.13      7.38 o 
  -8   6   6        5.74        5.98      7.38 o 
  -7   6   6       71.31       73.14      8.09 o 
  -6   6   6      592.33      569.69     21.10 o 
  -5   6   6      114.94      105.50      9.49 o 
  -4   6   6      273.56      254.95     13.01 o 
  -3   6   6        0.47        2.11      5.27 o 
  -2   6   6      364.95      361.15     15.82 o 
  -1   6   6        3.37        2.81      5.98 o 
   0   6   6       11.38        7.38      5.63 o 
   1   6   6       40.84       35.17      7.38 o 
   2   6   6        0.25       -2.11      5.63 o 
   3   6   6        2.08       -3.87      5.98 o 
   4   6   6       19.23       27.78      8.09 o 
   5   6   6       40.91       59.08      9.85 o 
   6   6   6       24.26       33.06      9.14 o 
 -11   7   6        7.87       12.31     10.20 o 
 -10   7   6       38.44       41.85      9.85 o 
  -9   7   6       38.24       35.87      9.14 o 
  -8   7   6       25.99       36.92      7.74 o 
  -7   7   6      150.38      152.27     11.60 o 
  -6   7   6      171.66      169.85     11.60 o 
  -5   7   6      104.76       77.72      9.14 o 
  -4   7   6      175.39      141.72     10.55 o 
  -3   7   6      168.65      155.78     11.60 o 
  -2   7   6       95.73       90.38      9.14 o 
  -1   7   6      183.74      191.65     11.96 o 
   0   7   6        6.30        5.98      7.03 o 
   1   7   6        4.00       -3.16      5.98 o 
   2   7   6       77.50       72.79      8.79 o 
   3   7   6       24.51       20.04      8.09 o 
   4   7   6       15.77       30.24      8.79 o 
   5   7   6        0.17       -7.74      7.74 o 
 -10   8   6        5.37        1.05      9.85 o 
  -9   8   6        4.89       -3.87      8.79 o 
  -8   8   6        7.73       -1.05      7.74 o 
  -7   8   6        5.25        7.74      8.09 o 
  -6   8   6        0.06        6.33      6.68 o 
  -5   8   6        4.32        0.00      5.98 o 
  -4   8   6      120.16      116.05     10.20 o 
  -3   8   6       16.80        4.92      7.74 o 
  -2   8   6      234.86      270.07     15.47 o 
  -1   8   6       38.29       34.81      7.74 o 
   0   8   6       25.23       23.56      7.03 o 
   1   8   6       43.48       51.69      9.49 o 
   2   8   6       19.07       24.26      7.74 o 
   3   8   6        1.68       -2.46      7.38 o 
   4   8   6       48.95       42.55      9.49 o 
  -9   9   6        2.07       -0.70      8.44 o 
  -8   9   6       38.35       33.06      9.14 o 
  -7   9   6       50.38       63.30      9.49 o 
  -6   9   6        3.03       -4.92      7.03 o 
  -5   9   6       24.84       14.07      7.74 o 
  -4   9   6       24.14       14.77      7.38 o 
  -3   9   6      105.57      110.07     10.90 o 
  -2   9   6       18.39       26.02      7.74 o 
  -1   9   6       61.78       69.63      9.49 o 
   0   9   6       21.45        8.79      7.38 o 
   1   9   6       20.40       28.48      8.44 o 
   2   9   6       76.82       91.43     11.25 o 
   3   9   6        1.70        5.63      9.85 o 
  -8  10   6        0.05        3.87      8.79 o 
  -7  10   6       16.50       18.99      9.14 o 
  -6  10   6       51.50       48.53      9.49 o 
  -5  10   6        2.22       -1.05      8.44 o 
  -4  10   6      130.24      126.25     12.66 o 
  -3  10   6       76.98       77.72     10.90 o 
  -2  10   6        5.15       -4.92      8.79 o 
  -1  10   6      121.00      104.09     11.60 o 
   0  10   6       24.34       11.96      9.85 o 
   1  10   6        0.21       -8.09      8.09 o 
  -3 -13   7        8.22       15.47      7.74 o 
  -2 -13   7       33.29       42.55      9.85 o 
  -1 -13   7        2.45       12.66      9.49 o 
   0 -13   7      113.12      119.92     12.31 o 
   1 -13   7        4.95        9.14      9.14 o 
   2 -13   7        2.21        4.92      9.14 o 
  -5 -12   7       29.48       33.06      9.14 o 
  -4 -12   7       23.74       25.32      8.44 o 
  -3 -12   7       13.59       10.55      7.74 o 
  -2 -12   7       12.83        4.57      7.38 o 
  -1 -12   7        4.31        2.11      7.38 o 
   0 -12   7      231.32      269.37     15.82 o 
   1 -12   7        7.75       22.15      7.74 o 
   2 -12   7       18.38       20.40      9.14 o 
   3 -12   7       27.17       22.51      9.49 o 
   4 -12   7       22.64       21.45      9.49 o 
  -7 -11   7        3.95       17.93      7.38 o 
  -6 -11   7        2.96        4.57      7.74 o 
  -5 -11   7       24.58       26.37      7.38 o 
  -4 -11   7        5.63        7.74      5.98 o 
  -3 -11   7      144.26      160.36     11.96 o 
  -2 -11   7       25.82       36.22      7.03 o 
  -1 -11   7       65.57       56.97      8.09 o 
   0 -11   7      158.62      133.63     10.55 o 
   1 -11   7      357.49      354.12     17.23 o 
   2 -11   7       20.07        8.44      8.09 o 
   3 -11   7       11.75        3.16      7.03 o 
   4 -11   7        0.29       -4.22      8.44 o 
   5 -11   7        0.25       -1.41      7.74 o 
   6 -11   7        2.03        3.52      8.79 o 
  -8 -10   7       57.92       60.49      9.85 o 
  -7 -10   7       72.61       73.50      9.49 o 
  -6 -10   7       15.57       16.18      7.38 o 
  -5 -10   7       13.02       15.82      6.33 o 
  -4 -10   7       18.56       26.37      7.03 o 
  -3 -10   7        4.06        0.00      6.33 o 
  -2 -10   7       19.40       10.20      5.98 o 
  -1 -10   7      235.76      240.89     13.71 o 
   0 -10   7      318.61      320.36     15.82 o 
   1 -10   7        0.75       -0.35      5.98 o 
   2 -10   7        0.82       -5.98      7.74 o 
   3 -10   7        0.56       -1.76      6.33 o 
   4 -10   7       25.36       32.00      8.09 o 
   5 -10   7        3.79       -1.05      7.74 o 
   6 -10   7        0.79        4.22      8.09 o 
  -9  -9   7       24.62        6.09      6.06 o 
  -8  -9   7        3.19       -3.23      4.81 o 
  -7  -9   7       83.80       75.54      6.56 o 
  -6  -9   7        5.04        9.85      6.33 o 
  -5  -9   7        3.23        2.11      5.98 o 
  -4  -9   7       28.14       32.70      7.03 o 
  -3  -9   7       60.69       65.06      7.74 o 
  -2  -9   7      146.15      123.08      9.14 o 
  -1  -9   7       94.28       89.67      8.44 o 
   0  -9   7      361.61      380.14     16.18 o 
   1  -9   7      219.85      241.59     13.01 o 
   2  -9   7       33.79       31.30      6.68 o 
   3  -9   7       40.22       33.06      8.09 o 
   4  -9   7       15.78       10.90      7.03 o 
   5  -9   7       66.85       66.82      8.79 o 
   6  -9   7        8.29       15.12      7.74 o 
 -10  -8   7       92.84      119.56     12.31 o 
  -9  -8   7        0.01        0.70      8.09 o 
  -8  -8   7      128.69      143.13     11.25 o 
  -7  -8   7        6.07        0.70      6.68 o 
  -6  -8   7      112.21      104.09      8.79 o 
  -5  -8   7      101.12       91.95      5.65 o 
  -4  -8   7        0.09        1.90      5.45 o 
  -3  -8   7      685.31      693.40     25.85 o 
  -2  -8   7        3.05       -2.11      3.23 o 
  -1  -8   7       25.91       25.58      3.87 o 
   0  -8   7       39.73       39.64      5.10 o 
   1  -8   7       57.95       48.91      4.46 o 
   2  -8   7       45.49       41.98      4.10 o 
   3  -8   7        1.72        1.91      4.22 o 
   4  -8   7        5.31        2.67      4.21 o 
   5  -8   7        0.77       -2.50      4.60 o 
   6  -8   7       19.63        9.49      7.03 o 
   7  -8   7        3.74        2.81      8.09 o 
   8  -8   7        9.98       13.36      9.85 o 
 -11  -7   7       22.80       32.35     10.20 o 
 -10  -7   7       31.20       28.13      9.14 o 
  -9  -7   7       12.96       27.78      8.09 o 
  -8  -7   7       92.01      114.29      9.85 o 
  -7  -7   7      722.15      722.66     23.91 o 
  -6  -7   7      182.69      164.58     10.20 o 
  -5  -7   7      438.51      434.65     15.47 o 
  -4  -7   7     1637.25     1644.71     40.09 o 
  -3  -7   7       27.79       28.04      3.85 o 
  -2  -7   7     1602.09     1592.76     29.01 o 
  -1  -7   7       92.95       85.20      9.14 o 
   0  -7   7        0.07       -1.61      2.95 o 
   1  -7   7        0.07        0.65      3.20 o 
   2  -7   7       40.74       42.71      4.10 o 
   3  -7   7       76.14       88.25      5.65 o 
   4  -7   7        0.18       -3.85      3.85 o 
   5  -7   7       20.19       23.56      4.48 o 
   6  -7   7       11.41       13.01      7.03 o 
   7  -7   7        8.31        9.85      7.38 o 
   8  -7   7        2.14        0.00      8.44 o 
 -11  -6   7       49.11       59.78      9.85 o 
 -10  -6   7      122.78      126.60     11.25 o 
  -9  -6   7       36.41       35.52      7.38 o 
  -8  -6   7      433.96      399.48     16.88 o 
  -7  -6   7       26.07       24.97      6.68 o 
  -6  -6   7      121.75      106.90      8.09 o 
  -5  -6   7      233.01      209.24     10.55 o 
  -4  -6   7       35.42       27.78      5.98 o 
  -3  -6   7       58.77       50.29      5.27 o 
  -2  -6   7      181.18      177.59      8.09 o 
  -1  -6   7        6.80        7.54      5.80 o 
   0  -6   7       53.33       68.14      4.30 o 
   1  -6   7      307.91      301.54      8.44 o 
   2  -6   7       79.58       71.06      4.35 o 
   3  -6   7       19.27       13.89      3.48 o 
   4  -6   7      190.92      198.75      7.21 o 
   5  -6   7        5.14       12.66      5.98 o 
   6  -6   7        7.54        7.38      6.68 o 
   7  -6   7        5.64       -2.46      5.98 o 
   8  -6   7        4.87       12.66      7.74 o 
   9  -6   7        0.06        9.85      8.09 o 
 -12  -5   7        4.69       10.90      8.79 o 
 -11  -5   7       83.68       85.78      7.46 o 
 -10  -5   7       28.19       19.46      5.34 o 
  -9  -5   7      100.60       96.64      6.59 o 
  -8  -5   7      122.21      102.14      5.81 o 
  -7  -5   7      837.94      844.79     17.61 o 
  -6  -5   7      171.98      149.74      5.74 o 
  -5  -5   7        0.05        3.04      2.79 o 
  -4  -5   7      208.04      203.26      9.49 o 
  -3  -5   7      460.94      442.74     14.07 o 
  -2  -5   7       32.86       30.24      4.57 o 
  -1  -5   7        0.20        0.70      2.81 o 
   0  -5   7      268.04      258.00      8.09 o 
   1  -5   7      143.19      125.07      5.22 o 
   2  -5   7       71.76       75.42      4.35 o 
   3  -5   7        3.48        2.11      2.98 o 
   4  -5   7        1.62        4.17      3.35 o 
   5  -5   7        5.21        1.76      4.92 o 
   6  -5   7        0.00       -2.11      6.33 o 
   7  -5   7        1.78       10.90      6.33 o 
   8  -5   7       12.18       18.64      7.74 o 
   9  -5   7        1.08        9.85      8.09 o 
 -12  -4   7        0.05       10.68      6.83 o 
 -11  -4   7      161.52      164.11      9.85 o 
 -10  -4   7       62.01       74.26      6.34 o 
  -9  -4   7        4.95       11.77      6.68 o 
  -8  -4   7      441.26      439.87     16.88 o 
  -7  -4   7      325.88      298.85      8.80 o 
  -6  -4   7      841.41      842.47     16.61 o 
  -5  -4   7        4.11        5.86      2.45 o 
  -4  -4   7       76.53       85.81      3.45 o 
  -3  -4   7      401.21      422.34     13.71 o 
  -2  -4   7      703.37      709.30     19.34 o 
  -1  -4   7       47.59       45.72      4.22 o 
   0  -4   7       27.46       26.18      5.10 o 
   1  -4   7      138.79      140.87      5.34 o 
   2  -4   7      175.38      171.84      7.56 o 
   3  -4   7        1.01        2.47      2.21 o 
   4  -4   7       77.42       73.98      4.95 o 
   5  -4   7       34.42       42.52      4.60 o 
   6  -4   7       67.12       52.27      7.56 o 
   7  -4   7       10.24       23.56      7.38 o 
   8  -4   7       18.46       17.23      8.09 o 
   9  -4   7        0.12        9.14      9.14 o 
 -13  -3   7        3.22       19.74      7.58 o 
 -12  -3   7       29.42       38.44      8.09 o 
 -11  -3   7      112.38      110.31      7.71 o 
 -10  -3   7      116.79      120.03      9.14 o 
  -9  -3   7      108.62      104.75      6.31 o 
  -8  -3   7      556.66      536.78     13.26 o 
  -7  -3   7       12.19        9.81      3.60 o 
  -6  -3   7      349.60      351.20     21.80 o 
  -5  -3   7      215.48      205.84      7.21 o 
  -4  -3   7      190.10      194.98      5.32 o 
  -3  -3   7      200.40      211.70      8.79 o 
  -2  -3   7     1087.70     1085.22     27.08 o 
  -1  -3   7     1928.96     2035.40     46.42 o 
   0  -3   7       61.31       49.45      3.87 o 
   1  -3   7       43.06       44.81      2.53 o 
   2  -3   7      339.56      347.74      6.86 o 
   3  -3   7        0.02        0.14      4.92 o 
   4  -3   7      213.09      216.15      7.56 o 
   5  -3   7      215.35      207.44      7.91 o 
   6  -3   7      112.24      111.36      6.70 o 
   7  -3   7        1.18        5.53      4.92 o 
   8  -3   7        3.36       -3.22      5.45 o 
   9  -3   7        0.35        6.36      6.25 o 
 -13  -2   7       13.51       23.14     10.90 o 
 -12  -2   7       27.02       29.85      6.83 o 
 -11  -2   7        5.85       10.33      5.45 o 
 -10  -2   7       24.47       21.71      5.09 o 
  -9  -2   7        0.75        0.70      6.33 o 
  -8  -2   7      190.51      185.24      7.41 o 
  -7  -2   7        0.00        0.45      3.10 o 
  -6  -2   7      409.19      401.65     11.25 o 
  -5  -2   7        4.35        1.32      4.40 o 
  -4  -2   7       15.33       10.25      2.81 o 
  -3  -2   7       76.95       39.36      2.53 o 
  -2  -2   7     1309.76     1343.88     40.62 o 
  -1  -2   7       10.03       14.85      4.57 o 
   0  -2   7      155.62      173.96      5.15 o 
   1  -2   7       14.51        8.81      2.35 o 
   2  -2   7       93.20       90.61      3.40 o 
   3  -2   7      116.70      111.43      5.31 o 
   4  -2   7       13.61       12.85      4.57 o 
   5  -2   7       76.24       71.89      5.34 o 
   6  -2   7        3.54        7.05      4.35 o 
   7  -2   7        7.42        9.77      4.84 o 
   8  -2   7        2.51        0.32      5.59 o 
   9  -2   7        0.50       -5.81      5.81 o 
 -13  -1   7       24.92       23.26      7.08 o 
 -12  -1   7       10.17       19.17      6.51 o 
 -11  -1   7        4.90        2.64      7.38 o 
 -10  -1   7       76.74       84.44      6.56 o 
  -9  -1   7      149.76      159.02      7.31 o 
  -8  -1   7        6.43        8.79      3.73 o 
  -7  -1   7     1002.38      957.80     19.02 o 
  -6  -1   7      365.86      341.24      8.91 o 
  -5  -1   7     1214.11     1178.92     25.67 o 
  -4  -1   7     1162.88     1224.64     25.85 o 
  -3  -1   7      608.87      612.38     15.82 o 
  -2  -1   7      569.25      578.30     11.30 o 
  -1  -1   7      815.30      865.71     15.66 o 
   0  -1   7        5.37        5.24      2.35 o 
   1  -1   7      424.28      437.75     14.59 o 
   2  -1   7        0.12        2.29      2.49 o 
   3  -1   7        0.64       -0.18      2.98 o 
   4  -1   7       24.64       22.02      3.85 o 
   5  -1   7       39.74       30.47      5.98 o 
   6  -1   7        0.08        3.29      4.70 o 
   7  -1   7        5.62        0.11      5.09 o 
   8  -1   7        0.09       -1.77      5.45 o 
   9  -1   7        0.14        5.51      6.06 o 
 -13   0   7       39.10       50.65      7.56 o 
 -12   0   7       10.19       16.14      7.21 o 
 -11   0   7        9.80        6.63      5.81 o 
 -10   0   7       16.15       16.51      4.70 o 
  -9   0   7       20.06       21.89      4.40 o 
  -8   0   7      173.11      180.57      7.20 o 
  -7   0   7      101.20      101.58      5.34 o 
  -6   0   7       11.98        8.58      3.52 o 
  -5   0   7      820.59      850.45     16.29 o 
  -4   0   7      180.33      192.68      5.81 o 
  -3   0   7        6.81       -0.88      2.24 o 
  -2   0   7      652.97      718.94     23.03 o 
  -1   0   7      283.97      282.84      7.20 o 
   0   0   7      175.98      167.18      5.45 o 
   1   0   7       27.17       36.77      5.98 o 
   2   0   7      288.34      303.32      9.32 o 
   3   0   7       23.65       26.71      3.60 o 
   4   0   7      127.67      117.22      8.97 o 
   5   0   7       43.53       32.61      4.46 o 
   6   0   7        9.87        5.86      8.09 o 
   7   0   7        0.07       -3.75      5.20 o 
   8   0   7        0.27        4.41      7.74 o 
 -13   1   7       11.00        9.86      7.45 o 
 -12   1   7       17.07       14.55      6.45 o 
 -11   1   7       43.38       43.19      5.95 o 
 -10   1   7       45.23       45.49      5.47 o 
  -9   1   7       22.32       16.12      4.35 o 
  -8   1   7      392.15      366.36     10.44 o 
  -7   1   7        0.49        1.58      3.48 o 
  -6   1   7        0.24       -2.49      3.34 o 
  -5   1   7        0.97       -0.18      4.04 o 
  -4   1   7      752.19      789.44     15.16 o 
  -3   1   7      321.47      363.11      8.58 o 
  -2   1   7      234.27      226.85      6.47 o 
  -1   1   7      465.06      437.31      9.95 o 
   0   1   7        5.08        9.60      2.85 o 
   1   1   7        2.51        5.63      4.92 o 
   2   1   7       16.91       15.53      3.52 o 
   3   1   7        0.88        5.47      3.35 o 
   4   1   7       77.85       62.71      7.03 o 
   5   1   7       33.99       40.23      5.06 o 
   6   1   7       75.20       79.19      7.38 o 
   7   1   7       33.86       29.05     13.89 o 
   8   1   7        2.97        0.78      6.09 o 
 -13   2   7       10.54       -6.56      6.59 o 
 -12   2   7        5.45       11.43      6.47 o 
 -11   2   7        4.44        0.18      5.06 o 
 -10   2   7        3.25       -0.65      4.56 o 
  -9   2   7      193.06      199.88      8.33 o 
  -8   2   7       27.73       25.82      4.35 o 
  -7   2   7       14.42        9.80      3.60 o 
  -6   2   7      139.17      134.21      5.70 o 
  -5   2   7      148.28      134.41      5.80 o 
  -4   2   7       63.13       58.15      3.85 o 
  -3   2   7      479.31      525.10     20.75 o 
  -2   2   7     1434.18     1498.82     26.05 o 
  -1   2   7        7.28        4.62      2.64 o 
   0   2   7      557.93      548.06     37.28 o 
   1   2   7      114.80      110.88      5.20 o 
   2   2   7      110.96      111.19      5.56 o 
   3   2   7        1.46        4.10      3.85 o 
   4   2   7      350.05      326.03     10.57 o 
   5   2   7       10.36       15.82      4.97 o 
   6   2   7        0.84        0.24      5.34 o 
   7   2   7        7.41       14.59      5.97 o 
   8   2   7        0.34       -1.05      8.79 o 
 -13   3   7       10.86        0.00      6.47 o 
 -12   3   7       48.74       49.07      7.46 o 
 -11   3   7       26.12       23.92      5.70 o 
 -10   3   7      116.33      109.81      7.21 o 
  -9   3   7        0.01       -0.37      5.10 o 
  -8   3   7        5.15        1.86      4.10 o 
  -7   3   7       66.23       59.88      4.84 o 
  -6   3   7        1.33        3.76      5.45 o 
  -5   3   7       63.09       57.47      3.96 o 
  -4   3   7      187.59      198.12      6.41 o 
  -3   3   7       76.70       78.36      4.30 o 
  -2   3   7      194.70      205.49     11.25 o 
  -1   3   7      236.07      222.02      7.06 o 
   0   3   7       26.32       28.48      4.75 o 
   1   3   7       52.87       50.15      3.96 o 
   2   3   7      676.38      688.92     15.61 o 
   3   3   7        7.84        4.00      4.04 o 
   4   3   7       86.25       84.80      5.97 o 
   5   3   7       11.87        6.39      5.63 o 
   6   3   7        2.75        4.92      5.47 o 
   7   3   7        3.97       -1.44      5.98 o 
 -12   4   7       38.31       40.82      6.81 o 
 -11   4   7       36.14       38.77      9.32 o 
 -10   4   7       73.89       77.50      6.70 o 
  -9   4   7      288.56      275.45      9.80 o 
  -8   4   7        0.75       -4.22      4.22 o 
  -7   4   7       31.49       30.41      4.22 o 
  -6   4   7       85.92       86.41      7.03 o 
  -5   4   7        5.34        2.43      3.12 o 
  -4   4   7       50.55       51.65      3.96 o 
  -3   4   7       37.97       42.33      3.96 o 
  -2   4   7      325.16      339.99      9.11 o 
  -1   4   7       80.73       89.85      4.98 o 
   0   4   7      598.46      605.67     13.72 o 
   1   4   7       24.28       24.45      4.14 o 
   2   4   7      225.71      223.10      8.16 o 
   3   4   7      170.43      173.81      7.91 o 
   4   4   7       12.61       15.99      4.70 o 
   5   4   7       66.31       55.82     12.31 o 
   6   4   7        1.65        0.49      5.56 o 
   7   4   7        9.20        1.41      8.79 o 
 -12   5   7      175.13      164.93     13.36 o 
 -11   5   7        0.17        0.70      7.74 o 
 -10   5   7      145.54      139.26     11.60 o 
  -9   5   7      248.66      266.21     14.42 o 
  -8   5   7       11.49       17.23      7.38 o 
  -7   5   7      313.81      314.03     14.77 o 
  -6   5   7       43.13       46.77      7.03 o 
  -5   5   7      217.70      227.87     11.96 o 
  -4   5   7      108.71      106.20      8.44 o 
  -3   5   7      303.31      307.35     14.07 o 
  -2   5   7      196.58      172.66     10.55 o 
  -1   5   7        0.01        0.62      3.45 o 
   0   5   7      294.76      296.23      9.20 o 
   1   5   7        4.77        4.90      3.71 o 
   2   5   7        2.96        2.11      4.48 o 
   3   5   7       61.56       49.51      5.72 o 
   4   5   7       14.03       18.54      5.20 o 
   5   5   7       29.43       21.26      7.74 o 
   6   5   7       11.90       10.55      8.79 o 
 -11   6   7        9.15        9.85      9.85 o 
 -10   6   7        1.83       -4.92      8.79 o 
  -9   6   7        1.42        9.49      8.44 o 
  -8   6   7      283.98      257.77     14.77 o 
  -7   6   7      161.68      165.98     11.60 o 
  -6   6   7        4.09       -0.35      6.68 o 
  -5   6   7      625.10      609.42     22.51 o 
  -4   6   7        0.45       -5.27      5.27 o 
  -3   6   7      100.14       80.53      8.79 o 
  -2   6   7      231.52      238.78     13.36 o 
  -1   6   7       24.61       23.21      6.33 o 
   0   6   7       46.40       48.53      8.09 o 
   1   6   7        3.32       -6.33      6.33 o 
   2   6   7        0.00       -0.70      7.03 o 
   3   6   7        4.93        8.44      7.03 o 
   4   6   7       31.04       36.57      8.44 o 
   5   6   7       31.24       37.28     10.20 o 
 -11   7   7        0.30       -4.92     10.20 o 
 -10   7   7        3.28       -9.49      9.49 o 
  -9   7   7       21.06       16.88      9.14 o 
  -8   7   7        0.32       -4.92      8.09 o 
  -7   7   7        0.12        1.76      7.74 o 
  -6   7   7       97.58       89.67     10.20 o 
  -5   7   7       65.47       45.36      7.74 o 
  -4   7   7        6.23       14.07      7.74 o 
  -3   7   7        4.70       -3.87      5.98 o 
  -2   7   7      298.78      280.98     15.47 o 
  -1   7   7       33.36       34.46      8.09 o 
   0   7   7      283.54      266.21     15.47 o 
   1   7   7       40.13       32.35      8.44 o 
   2   7   7       85.26       85.10      9.85 o 
   3   7   7       20.39       26.02      8.09 o 
   4   7   7        5.79        8.09      8.09 o 
 -10   8   7       31.35       38.33     10.20 o 
  -9   8   7        0.01       -2.11      8.09 o 
  -8   8   7        5.40        2.11      7.74 o 
  -7   8   7       41.56       33.06      9.14 o 
  -6   8   7       47.25       39.39      8.09 o 
  -5   8   7       27.92       32.00      7.74 o 
  -4   8   7       40.33       31.30      8.09 o 
  -3   8   7       10.16       13.01      7.38 o 
  -2   8   7        0.92        2.11      6.68 o 
  -1   8   7       11.46        2.81      8.09 o 
   0   8   7       51.72       39.39      8.79 o 
   1   8   7        4.72       13.71      8.44 o 
   2   8   7        1.68        2.46      8.79 o 
   3   8   7       14.74       22.51      9.14 o 
  -8   9   7        3.07        3.52      9.49 o 
  -7   9   7        5.57       -5.98      8.79 o 
  -6   9   7       28.48       36.22      9.85 o 
  -5   9   7        0.08       -6.33      7.74 o 
  -4   9   7        3.13        8.44      8.09 o 
  -3   9   7      118.41      118.16     12.31 o 
  -2   9   7       85.08       80.53     11.25 o 
  -1   9   7        4.64       -2.11      7.74 o 
   0   9   7       15.92       10.20      8.44 o 
   1   9   7       73.85       76.31     11.96 o 
  -6  10   7       42.32       44.66     10.20 o 
  -5  10   7        0.48       13.01      9.14 o 
  -4  10   7       20.75       15.82     10.55 o 
  -3  10   7        0.00       -1.76      9.85 o 
  -2  10   7        6.27        1.41     10.20 o 
  -1  10   7       23.22       30.95     10.90 o 
  -2 -13   8       98.12      110.07     11.96 o 
  -1 -13   8        0.47       -2.81      8.79 o 
   0 -13   8       20.65       41.14      9.49 o 
  -5 -12   8        0.01       -1.76      7.38 o 
  -4 -12   8        1.32       -3.16      7.03 o 
  -3 -12   8       10.95       17.58      8.44 o 
  -2 -12   8        0.29       -7.74      7.74 o 
  -1 -12   8        0.03        3.87      7.03 o 
   0 -12   8       32.01       23.56      7.74 o 
   1 -12   8        4.39        8.79      8.79 o 
   2 -12   8        0.21       -4.57      9.14 o 
   3 -12   8       48.73       35.17     10.20 o 
  -7 -11   8        0.42       -2.81      8.44 o 
  -6 -11   8      120.48      133.28     11.25 o 
  -5 -11   8       29.46       18.29      8.09 o 
  -4 -11   8       27.29       29.89      7.03 o 
  -3 -11   8        2.41        0.00      7.38 o 
  -2 -11   8       38.24       40.44      7.74 o 
  -1 -11   8        0.69        8.09      6.68 o 
   0 -11   8       12.15        5.63      7.38 o 
   1 -11   8        5.83        9.85      8.09 o 
   2 -11   8       41.69       42.55      8.44 o 
   3 -11   8       31.64       24.26      9.49 o 
   4 -11   8        0.36        4.57      8.79 o 
   5 -11   8        0.66       -8.79      8.79 o 
  -8 -10   8        5.76       -1.41      8.44 o 
  -7 -10   8       31.93       28.84      7.74 o 
  -6 -10   8        1.81       11.60      6.68 o 
  -5 -10   8      268.84      305.94     15.82 o 
  -4 -10   8        1.77       -3.16      6.68 o 
  -3 -10   8        6.17       -2.81      6.68 o 
  -2 -10   8      194.93      182.86     12.66 o 
  -1 -10   8      180.86      172.31     11.96 o 
   0 -10   8       50.82       60.84      8.09 o 
   1 -10   8       70.25       77.72      8.79 o 
   2 -10   8       21.56       16.88      8.09 o 
   3 -10   8        5.25        0.35      7.03 o 
   4 -10   8       27.85       29.19      7.74 o 
   5 -10   8        8.27        9.49      8.44 o 
  -9  -9   8        2.68        0.70      8.79 o 
  -8  -9   8      290.10      342.38     12.06 o 
  -7  -9   8       16.73       21.44      5.45 o 
  -6  -9   8        1.38        2.95      4.60 o 
  -5  -9   8       28.27       35.69      5.34 o 
  -4  -9   8       91.72       88.87      6.15 o 
  -3  -9   8       74.51       62.85      5.20 o 
  -2  -9   8        9.50        7.74      6.33 o 
  -1  -9   8      414.83      434.65     18.29 o 
   0  -9   8       50.08       42.20      7.74 o 
   1  -9   8      139.28      129.06      9.85 o 
   2  -9   8       57.21       78.07      8.44 o 
   3  -9   8       26.89       23.91      8.09 o 
   4  -9   8        0.47        0.00      7.38 o 
   5  -9   8        0.93        4.57      7.38 o 
 -10  -8   8        1.88       -2.81      8.79 o 
  -9  -8   8      124.56      156.14     12.66 o 
  -8  -8   8        7.92        7.03      7.38 o 
  -7  -8   8        5.44       -6.33      6.33 o 
  -6  -8   8       75.21       84.05      8.09 o 
  -5  -8   8      195.68      193.06     10.90 o 
  -4  -8   8      180.13      189.89      7.51 o 
  -3  -8   8      239.87      244.86      9.49 o 
  -2  -8   8      375.73      387.95     10.61 o 
  -1  -8   8        0.05        3.44      3.35 o 
   0  -8   8      888.78      926.16     19.07 o 
   1  -8   8      102.98       96.74      5.84 o 
   2  -8   8       27.25       23.30      4.92 o 
   3  -8   8       34.41       43.74      5.24 o 
   4  -8   8       45.21       41.84      9.14 o 
   5  -8   8        2.79        5.63      6.68 o 
   6  -8   8        7.00       11.25      7.74 o 
   7  -8   8        0.24       11.96      8.44 o 
 -11  -7   8        8.41       12.66      9.85 o 
 -10  -7   8        1.48       -4.92      7.03 o 
  -9  -7   8        0.30       -1.41      7.74 o 
  -8  -7   8       65.00       50.29      8.44 o 
  -7  -7   8       70.75       78.77      8.44 o 
  -6  -7   8       83.39       77.01      7.74 o 
  -5  -7   8        0.34       -5.98      5.98 o 
  -4  -7   8      178.41      179.70      9.49 o 
  -3  -7   8       33.45       34.61      4.10 o 
  -2  -7   8      274.72      272.86      8.51 o 
  -1  -7   8       50.38       44.16      3.96 o 
   0  -7   8      307.81      295.79     15.12 o 
   1  -7   8        6.53        6.14      4.92 o 
   2  -7   8       97.65       81.97      5.34 o 
   3  -7   8        0.62       -3.85      3.85 o 
   4  -7   8        5.01        5.08      4.35 o 
   5  -7   8       15.98       15.47      7.03 o 
   6  -7   8       19.91       14.77      7.38 o 
   7  -7   8        2.02       11.60      7.03 o 
   8  -7   8        0.01       -3.16      8.79 o 
 -11  -6   8        7.55        5.27      8.79 o 
 -10  -6   8        1.19        8.09      8.09 o 
  -9  -6   8      234.27      214.16     13.36 o 
  -8  -6   8        1.18        3.16      5.98 o 
  -7  -6   8        7.11        3.87      5.27 o 
  -6  -6   8      481.58      453.64     16.88 o 
  -5  -6   8       79.80       89.67      7.03 o 
  -4  -6   8      151.66      161.06      8.79 o 
  -3  -6   8        1.67        0.35      4.22 o 
  -2  -6   8        8.72        4.92      4.22 o 
  -1  -6   8       41.25       35.52      3.60 o 
   0  -6   8      193.96      185.67      6.81 o 
   1  -6   8        0.64        2.64      2.98 o 
   2  -6   8        8.02        6.67      4.40 o 
   3  -6   8        5.67        7.40      3.55 o 
   4  -6   8        3.98        9.49      5.27 o 
   5  -6   8        5.64        1.76      5.63 o 
   6  -6   8        0.46       -4.22      6.68 o 
   7  -6   8        1.12        5.27      7.74 o 
   8  -6   8        0.07        0.70      8.79 o 
 -12  -5   8       13.76       15.47      8.79 o 
 -11  -5   8       38.96       39.39      9.49 o 
 -10  -5   8       84.56       87.21      9.49 o 
  -9  -5   8      278.29      311.22     15.82 o 
  -8  -5   8      273.90      270.43     14.07 o 
  -7  -5   8      449.49      441.33     17.23 o 
  -6  -5   8       98.87       89.32      7.74 o 
  -5  -5   8       13.64        9.14      4.22 o 
  -4  -5   8      465.53      460.67     15.47 o 
  -3  -5   8        6.76        7.74      3.87 o 
  -2  -5   8       22.76       24.97      4.22 o 
  -1  -5   8      105.94      113.94      7.03 o 
   0  -5   8      455.72      466.92     11.18 o 
   1  -5   8      261.77      260.94      7.96 o 
   2  -5   8        1.05       -2.43      4.22 o 
   3  -5   8      212.38      211.58      7.31 o 
   4  -5   8       17.94       13.01      5.98 o 
   5  -5   8       60.37       60.49      8.09 o 
   6  -5   8       62.96       66.46      8.79 o 
   7  -5   8        2.25        8.79      6.68 o 
   8  -5   8        0.05        8.09      8.79 o 
 -12  -4   8       32.50       25.32     10.20 o 
 -11  -4   8       11.14       14.42      8.79 o 
 -10  -4   8      422.37      406.87     18.64 o 
  -9  -4   8       56.05       59.78      8.44 o 
  -8  -4   8        0.39        2.81      6.33 o 
  -7  -4   8      823.25      833.08     25.67 o 
  -6  -4   8       84.21       87.21      7.38 o 
  -5  -4   8        0.89        1.76      4.57 o 
  -4  -4   8       81.38       98.11      6.68 o 
  -3  -4   8       88.54       94.95      6.33 o 
  -2  -4   8      177.43      170.20      8.09 o 
  -1  -4   8      164.96      167.74      8.09 o 
   0  -4   8      180.28      184.27      9.14 o 
   1  -4   8      594.31      583.97     12.80 o 
   2  -4   8      131.80      124.84      7.91 o 
   3  -4   8      144.59      160.36      9.85 o 
   4  -4   8      121.22      134.69      9.85 o 
   5  -4   8        0.02        0.70      6.33 o 
   6  -4   8        5.07        0.00      7.03 o 
   7  -4   8       17.60       29.19      8.09 o 
   8  -4   8        0.06       -2.81      8.79 o 
 -12  -3   8        0.34        5.72      6.20 o 
 -11  -3   8        4.51       -0.27     11.43 o 
 -10  -3   8       10.64       16.32      5.98 o 
  -9  -3   8        2.94        1.58      5.80 o 
  -8  -3   8       11.44        6.87      4.35 o 
  -7  -3   8      607.20      600.13     13.62 o 
  -6  -3   8       31.52       31.76      8.09 o 
  -5  -3   8      501.06      483.25     10.46 o 
  -4  -3   8      872.54      814.44     22.86 o 
  -3  -3   8      788.21      836.95     22.86 o 
  -2  -3   8        0.09       -3.52      3.87 o 
  -1  -3   8        0.55       -1.41      3.16 o 
   0  -3   8        8.63        9.14      3.87 o 
   1  -3   8       17.52       20.34      3.23 o 
   2  -3   8      132.28      135.85      5.45 o 
   3  -3   8       55.49       61.19      7.03 o 
   4  -3   8       12.99       13.71      5.27 o 
   5  -3   8       12.19       14.07      5.98 o 
   6  -3   8       13.92        9.14      6.33 o 
   7  -3   8       21.67       11.25      7.03 o 
   8  -3   8        3.83       23.56      8.09 o 
 -13  -2   8        0.31        3.68      6.91 o 
 -12  -2   8        6.83       12.14      6.34 o 
 -11  -2   8       58.33       58.91      8.44 o 
 -10  -2   8        5.02        5.74      4.60 o 
  -9  -2   8      130.87      126.78      6.70 o 
  -8  -2   8       97.11       91.98      5.70 o 
  -7  -2   8      930.85      914.33     18.38 o 
  -6  -2   8       36.01       34.83      4.92 o 
  -5  -2   8       41.96       37.85      3.38 o 
  -4  -2   8     1154.63     1124.18     27.43 o 
  -3  -2   8      662.38      702.86     13.12 o 
  -2  -2   8        7.63        2.03      2.10 o 
  -1  -2   8       44.50       40.59      2.86 o 
   0  -2   8      485.98      502.04     10.76 o 
   1  -2   8      106.40      106.74      4.81 o 
   2  -2   8       95.98       82.79      4.75 o 
   3  -2   8      256.00      260.05      8.16 o 
   4  -2   8       57.75       80.38     23.03 o 
   5  -2   8        0.97        4.22      4.46 o 
   6  -2   8       23.49       21.14      5.09 o 
   7  -2   8       17.85       15.82      7.74 o 
   8  -2   8        1.03        6.33      7.74 o 
 -13  -1   8        2.73        7.06      7.45 o 
 -12  -1   8       22.79       34.99     13.89 o 
 -11  -1   8       36.35       40.17      6.09 o 
 -10  -1   8       46.24       47.76      5.59 o 
  -9  -1   8      103.13      101.99      6.20 o 
  -8  -1   8      270.72      270.08      8.91 o 
  -7  -1   8      236.18      250.39      8.16 o 
  -6  -1   8        0.53        0.11      3.20 o 
  -5  -1   8      137.13      139.74      7.03 o 
  -4  -1   8        0.70       -2.45      2.45 o 
  -3  -1   8      137.17      116.43      8.79 o 
  -2  -1   8      128.21      149.21      4.90 o 
  -1  -1   8       87.38       94.75      4.21 o 
   0  -1   8      286.51      295.54      9.49 o 
   1  -1   8      429.23      433.26     11.78 o 
   2  -1   8        1.34       -2.24      2.95 o 
   3  -1   8        0.52        0.97      3.60 o 
   4  -1   8      390.82      403.66     11.18 o 
   5  -1   8       22.80       26.37      4.95 o 
   6  -1   8       44.01       36.93      5.47 o 
   7  -1   8        4.95       -3.34      5.45 o 
   8  -1   8        0.89       -0.53      6.22 o 
 -13   0   8       16.35       12.91      9.14 o 
 -12   0   8        2.63       -5.22      5.84 o 
 -11   0   8      127.44      112.86      7.58 o 
 -10   0   8        0.44        0.48      5.09 o 
  -9   0   8       59.11       56.86      5.34 o 
  -8   0   8      171.98      167.36      9.32 o 
  -7   0   8      174.82      168.33     12.84 o 
  -6   0   8      549.67      539.07     12.29 o 
  -5   0   8        0.05       -0.27      3.10 o 
  -4   0   8      115.77      132.16      9.14 o 
  -3   0   8      219.40      224.11      7.38 o 
  -2   0   8      381.28      399.11      9.32 o 
  -1   0   8       24.70       26.25      3.87 o 
   0   0   8        0.64       -1.93      2.49 o 
   1   0   8      124.13      117.54     12.13 o 
   2   0   8        8.59       15.20      3.48 o 
   3   0   8        1.09        2.59      3.60 o 
   4   0   8        5.25        7.02      4.10 o 
   5   0   8       21.02       12.53      5.98 o 
   6   0   8       34.80       23.21      5.84 o 
   7   0   8        0.90       10.01      5.45 o 
   8   0   8       28.22       38.25      7.06 o 
 -13   1   8        7.81        6.73      6.34 o 
 -12   1   8        3.73        5.13      8.26 o 
 -11   1   8       13.29       20.75      5.56 o 
 -10   1   8        3.13        0.56      4.70 o 
  -9   1   8      164.52      158.66     14.24 o 
  -8   1   8        0.98        3.37      5.98 o 
  -7   1   8      659.20      640.70     16.70 o 
  -6   1   8       26.86       37.44      4.10 o 
  -5   1   8      262.14      260.54      7.58 o 
  -4   1   8      143.25      146.94      5.59 o 
  -3   1   8       29.96       30.92      3.35 o 
  -2   1   8      189.66      182.87      6.22 o 
  -1   1   8      200.92      197.11      6.47 o 
   0   1   8       66.31       59.23      4.10 o 
   1   1   8       28.22       30.14      5.98 o 
   2   1   8      273.72      259.92     12.48 o 
   3   1   8       28.62       20.53      4.40 o 
   4   1   8        2.12        0.86      4.05 o 
   5   1   8       45.32       52.58      5.59 o 
   6   1   8       85.97       76.72      6.83 o 
   7   1   8        0.06       -3.68      7.74 o 
 -13   2   8       12.86       17.58      7.71 o 
 -12   2   8        0.99        1.05      6.47 o 
 -11   2   8       14.66       24.20      5.47 o 
 -10   2   8       84.68       86.54      7.03 o 
  -9   2   8      175.20      163.15      7.56 o 
  -8   2   8      130.61      136.06      6.45 o 
  -7   2   8        0.10        6.24      4.04 o 
  -6   2   8      171.96      177.53      6.83 o 
  -5   2   8      218.49      237.72      7.58 o 
  -4   2   8        7.08        5.50      3.16 o 
  -3   2   8        4.08        7.19      4.40 o 
  -2   2   8       52.22       42.72      3.85 o 
  -1   2   8        3.97        5.47      4.40 o 
   0   2   8        6.75       12.31      3.48 o 
   1   2   8        0.61        0.53      3.69 o 
   2   2   8       33.43       29.69      5.10 o 
   3   2   8       45.70       38.53      4.57 o 
   4   2   8       47.84       55.03      5.84 o 
   5   2   8        2.69       12.13      4.97 o 
   6   2   8       12.09       15.80      7.21 o 
   7   2   8        4.75       12.90      5.95 o 
 -12   3   8        1.25        1.48      6.59 o 
 -11   3   8        0.01        2.64      5.72 o 
 -10   3   8       54.86       44.16      8.62 o 
  -9   3   8        1.89       -1.05      4.23 o 
  -8   3   8      109.82       96.45      5.91 o 
  -7   3   8      548.19      561.39     13.51 o 
  -6   3   8       64.62       67.29      4.95 o 
  -5   3   8      451.04      413.34     10.55 o 
  -4   3   8      349.00      353.73      9.41 o 
  -3   3   8        3.15        4.26      5.98 o 
  -2   3   8       95.60       90.10      4.95 o 
  -1   3   8        4.62        5.21      3.45 o 
   0   3   8        0.01       -0.75      3.45 o 
   1   3   8      194.46      207.11     12.84 o 
   2   3   8       87.45       78.46      5.70 o 
   3   3   8       15.39        7.21      4.35 o 
   4   3   8       10.99       11.12      4.81 o 
   5   3   8        5.48        5.58      5.20 o 
   6   3   8       26.29       28.92      7.38 o 
 -12   4   8        6.44       21.63      6.95 o 
 -11   4   8       81.20       89.35     11.60 o 
 -10   4   8       76.72       66.30      6.22 o 
  -9   4   8      147.01      148.95      7.66 o 
  -8   4   8      263.75      257.31     14.07 o 
  -7   4   8      212.01      229.12     11.60 o 
  -6   4   8       85.56       89.81      5.31 o 
  -5   4   8      475.30      463.34     18.81 o 
  -4   4   8        0.26       -1.64      3.71 o 
  -3   4   8      338.60      334.97      9.36 o 
  -2   4   8      326.50      328.64     15.65 o 
  -1   4   8      307.20      297.85      9.11 o 
   0   4   8      101.87      111.90      6.51 o 
   1   4   8        3.53        0.03      4.05 o 
   2   4   8       14.32       12.04      4.46 o 
   3   4   8        0.51       -0.13      4.46 o 
   4   4   8        6.32        2.99      7.38 o 
   5   4   8        4.29        4.21      8.62 o 
   6   4   8        8.98        7.21      6.96 o 
 -12   5   8        7.02        8.44     10.55 o 
 -11   5   8        5.41        1.05      8.79 o 
 -10   5   8        1.27        8.09      8.44 o 
  -9   5   8        8.48       -2.11      7.74 o 
  -8   5   8        5.27       12.31      7.38 o 
  -7   5   8       50.52       56.97      7.74 o 
  -6   5   8       59.79       60.13      7.38 o 
  -5   5   8        9.52        0.00      5.98 o 
  -4   5   8      507.78      486.70     19.34 o 
  -3   5   8       63.13       75.61      8.09 o 
  -2   5   8      201.17      193.06     11.96 o 
  -1   5   8       21.32       18.64      5.98 o 
   0   5   8       61.22       71.39      8.44 o 
   1   5   8        2.38       -3.52      5.63 o 
   2   5   8       28.13       29.19      8.09 o 
   3   5   8        3.66        1.05      6.68 o 
   4   5   8        0.24       -2.81      8.09 o 
   5   5   8        0.96        2.46      9.14 o 
 -11   6   8        0.07       -9.14      9.85 o 
 -10   6   8        3.83       -1.76      7.74 o 
  -9   6   8        0.02       -7.74      8.09 o 
  -8   6   8       14.34       -1.41      7.03 o 
  -7   6   8       26.12       35.17      7.74 o 
  -6   6   8        1.31       -7.03      7.03 o 
  -5   6   8       22.77       14.07      7.38 o 
  -4   6   8      120.39      110.77     10.20 o 
  -3   6   8       75.41       62.24      8.09 o 
  -2   6   8        0.12       -3.16      6.68 o 
  -1   6   8        4.74       10.55      6.33 o 
   0   6   8       25.51       31.65      8.09 o 
   1   6   8        2.86        5.63      7.74 o 
   2   6   8       32.63       37.63      8.09 o 
   3   6   8        3.41        4.57      7.38 o 
   4   6   8        1.95       -4.92      7.74 o 
 -10   7   8        0.30       13.01     10.20 o 
  -9   7   8       23.85       14.07      8.79 o 
  -8   7   8        0.39       -1.76      7.38 o 
  -7   7   8       45.54       60.84      9.14 o 
  -6   7   8       65.59       77.36      9.49 o 
  -5   7   8       48.38       40.79      8.79 o 
  -4   7   8       40.25       34.81      8.79 o 
  -3   7   8        3.63       -1.76      6.68 o 
  -2   7   8      256.64      243.70     14.77 o 
  -1   7   8       45.99       29.54      8.79 o 
   0   7   8       84.23       89.32     10.20 o 
   1   7   8       45.47       55.56     10.20 o 
   2   7   8        6.21        9.49      8.79 o 
   3   7   8        0.16        2.81      9.49 o 
  -9   8   8        2.44        3.87      8.79 o 
  -8   8   8       38.16       32.70      8.79 o 
  -7   8   8        3.80       11.25      8.79 o 
  -6   8   8        9.56        8.44      7.74 o 
  -5   8   8       46.31       50.99      9.14 o 
  -4   8   8        8.31        5.27      8.79 o 
  -3   8   8        3.62        2.11      7.03 o 
  -2   8   8       38.64       36.92      8.44 o 
  -1   8   8      171.53      175.48     13.36 o 
   0   8   8        8.24       17.58      8.09 o 
   1   8   8        9.54        4.57      8.44 o 
  -7   9   8        3.11        8.09      9.14 o 
  -6   9   8       26.81       18.29      8.79 o 
  -5   9   8        0.83       -7.74      9.49 o 
  -4   9   8       31.25       33.06     10.55 o 
  -3   9   8        6.23       10.90      9.49 o 
  -2   9   8        7.87       17.58      8.79 o 
  -1   9   8        0.07        3.16      9.85 o 
  -5 -12   9       72.58       84.40     10.55 o 
  -4 -12   9       57.89       48.53      9.49 o 
  -3 -12   9       28.02       21.45      9.14 o 
  -2 -12   9       84.10       81.94      9.85 o 
  -1 -12   9        2.47        8.79      8.79 o 
   0 -12   9        0.84        3.16      8.44 o 
   1 -12   9        0.48       -1.05      9.85 o 
   2 -12   9        5.01       -4.92      9.85 o 
  -6 -11   9        3.45       14.77      8.44 o 
  -5 -11   9       66.99       49.58      8.79 o 
  -4 -11   9        0.06        8.09      7.03 o 
  -3 -11   9       34.16       34.11      8.09 o 
  -2 -11   9       53.64       56.27      9.49 o 
  -1 -11   9        9.80       27.43      7.74 o 
   0 -11   9        5.18       13.01      8.09 o 
   1 -11   9      101.52       92.84     10.90 o 
   2 -11   9       21.75       37.63     10.90 o 
   3 -11   9       10.34       21.80      9.85 o 
   4 -11   9       10.51       14.77      9.85 o 
  -8 -10   9       65.25       63.65     10.20 o 
  -7 -10   9       10.11        9.14      7.38 o 
  -6 -10   9       90.28      107.61     11.25 o 
  -5 -10   9        4.48        7.74      7.38 o 
  -4 -10   9       11.59       20.40      7.03 o 
  -3 -10   9        3.21       12.66      7.38 o 
  -2 -10   9       21.39       28.84      7.38 o 
  -1 -10   9      251.57      259.17     14.77 o 
   0 -10   9       40.28       49.58      8.09 o 
   1 -10   9      149.32      157.19     11.25 o 
   2 -10   9        0.80        1.05      7.38 o 
   3 -10   9        1.26        8.44      8.79 o 
   4 -10   9       30.19       27.08      8.44 o 
  -9  -9   9       52.25       65.06     10.20 o 
  -8  -9   9        4.79        4.22      8.09 o 
  -7  -9   9       69.88       75.74      6.47 o 
  -6  -9   9       34.36       29.23      5.72 o 
  -5  -9   9        0.02       -1.44      5.45 o 
  -4  -9   9       53.23       47.83      5.40 o 
  -3  -9   9        2.72        8.07      4.10 o 
  -2  -9   9      144.13      144.28      7.10 o 
  -1  -9   9       12.44       12.50      4.39 o 
   0  -9   9       12.58       11.03      4.70 o 
   1  -9   9       63.72       62.44      5.84 o 
   2  -9   9       76.74       74.90      8.79 o 
   3  -9   9       28.33       37.98      9.14 o 
   4  -9   9       11.28       12.66      8.09 o 
 -10  -8   9       34.54       55.56      9.49 o 
  -9  -8   9        6.31        7.74      7.38 o 
  -8  -8   9        0.00       -2.81      6.33 o 
  -7  -8   9       48.96       43.96      7.74 o 
  -6  -8   9      119.95      109.01      9.14 o 
  -5  -8   9      578.96      563.01     18.99 o 
  -4  -8   9       14.02       12.31      4.46 o 
  -3  -8   9       56.77       47.43      8.26 o 
  -2  -8   9      645.69      608.21     14.57 o 
  -1  -8   9       10.74        9.49      3.98 o 
   0  -8   9      775.92      788.96     17.36 o 
   1  -8   9        3.69       -3.41      4.10 o 
   2  -8   9        9.54        3.99      4.21 o 
   3  -8   9       50.50       52.41     11.25 o 
   4  -8   9        1.02       -6.68      6.68 o 
   5  -8   9        0.17       -7.03      7.03 o 
   6  -8   9        2.75        4.57      8.44 o 
 -11  -7   9        6.87       10.90      9.85 o 
 -10  -7   9      104.35      126.95     12.31 o 
  -9  -7   9       17.07       17.58      8.09 o 
  -8  -7   9        0.65        3.87      7.03 o 
  -7  -7   9        9.51        1.05      6.33 o 
  -6  -7   9        6.41       22.86      8.09 o 
  -5  -7   9       63.73       53.45      7.03 o 
  -4  -7   9      440.81      435.00     15.47 o 
  -3  -7   9       29.96       38.33      5.98 o 
  -2  -7   9      128.34      127.44      6.20 o 
  -1  -7   9       28.59       17.44      4.14 o 
   0  -7   9       23.52       24.90      4.21 o 
   1  -7   9      122.63      113.43      6.06 o 
   2  -7   9       11.26        2.94      4.10 o 
   3  -7   9        6.96        5.45      8.97 o 
   4  -7   9       23.37       18.29      7.03 o 
   5  -7   9        0.08        4.57      6.33 o 
   6  -7   9        6.53        2.46      8.09 o 
   7  -7   9        4.16       -5.63      7.38 o 
 -11  -6   9        1.64       -8.79      8.79 o 
 -10  -6   9        0.05       -5.63      8.44 o 
  -9  -6   9      217.07      229.98     14.42 o 
  -8  -6   9       26.65       22.15      7.03 o 
  -7  -6   9       66.89       73.85      7.74 o 
  -6  -6   9      482.23      464.19     17.58 o 
  -5  -6   9      672.46      705.08     21.80 o 
  -4  -6   9        3.48        3.52      4.92 o 
  -3  -6   9      180.66      172.31      9.14 o 
  -2  -6   9      561.97      577.42     18.29 o 
  -1  -6   9        7.15        6.98      3.10 o 
   0  -6   9        4.15        7.13      3.38 o 
   1  -6   9      226.25      244.88      8.33 o 
   2  -6   9       20.80       12.31      3.98 o 
   3  -6   9        3.56        7.38      5.27 o 
   4  -6   9       33.71       29.54      7.03 o 
   5  -6   9       21.72       22.15      7.03 o 
   6  -6   9        0.04       -5.63      7.38 o 
   7  -6   9        9.25        7.74      7.38 o 
 -12  -5   9        1.67        7.03      8.79 o 
 -11  -5   9        1.19       -0.35      7.74 o 
 -10  -5   9        5.64       12.66      7.38 o 
  -9  -5   9       59.54       63.30      8.44 o 
  -8  -5   9      220.74      214.86     12.66 o 
  -7  -5   9       35.98       33.41      5.98 o 
  -6  -5   9       71.18       60.84      7.38 o 
  -5  -5   9      600.44      574.96     18.99 o 
  -4  -5   9      131.58      123.43      7.74 o 
  -3  -5   9        0.92       -1.05      4.22 o 
  -2  -5   9       24.13       33.06      5.27 o 
  -1  -5   9      757.45      759.23     22.15 o 
   0  -5   9       50.61       44.06      4.23 o 
   1  -5   9       29.41       24.79      3.98 o 
   2  -5   9       40.41       43.79      4.60 o 
   3  -5   9        0.14        2.46      5.63 o 
   4  -5   9       66.58       66.11      8.09 o 
   5  -5   9        6.40       19.69      7.03 o 
   6  -5   9        3.76        2.81      6.68 o 
   7  -5   9        0.63        3.16      8.09 o 
 -12  -4   9        0.52       -2.81      8.44 o 
 -11  -4   9        7.63        5.63      7.74 o 
 -10  -4   9       26.18       26.73      8.44 o 
  -9  -4   9       37.10       31.30      8.09 o 
  -8  -4   9      101.19      100.22      8.79 o 
  -7  -4   9       13.92        8.09      5.98 o 
  -6  -4   9       25.11       16.53      5.98 o 
  -5  -4   9       59.34       63.30      6.68 o 
  -4  -4   9      402.84      421.99     14.77 o 
  -3  -4   9      346.31      341.46     13.01 o 
  -2  -4   9       29.17       18.99      4.57 o 
  -1  -4   9      463.84      451.53     15.47 o 
   0  -4   9      196.60      197.98      9.85 o 
   1  -4   9        5.89        2.42      3.45 o 
   2  -4   9       38.73       35.17      5.63 o 
   3  -4   9        7.99        1.05      4.92 o 
   4  -4   9        4.92        3.87      5.63 o 
   5  -4   9      131.95      132.58     10.55 o 
   6  -4   9        3.19       -7.03      7.03 o 
   7  -4   9        1.01        2.11      8.09 o 
 -12  -3   9        9.31       17.58      9.85 o 
 -11  -3   9       30.29       25.67      8.09 o 
 -10  -3   9        0.84       12.31      7.38 o 
  -9  -3   9      115.23      117.81     10.55 o 
  -8  -3   9      334.67      358.69     15.82 o 
  -7  -3   9      200.08      194.82     10.90 o 
  -6  -3   9      604.42      606.96     20.04 o 
  -5  -3   9      373.54      380.14     14.42 o 
  -4  -3   9        2.16        4.92      4.22 o 
  -3  -3   9       85.04       82.99      6.33 o 
  -2  -3   9      435.48      430.08     14.77 o 
  -1  -3   9      157.40      174.07      9.14 o 
   0  -3   9       95.78       84.75      7.38 o 
   1  -3   9      558.97      600.29     21.28 o 
   2  -3   9      130.86      135.39      8.79 o 
   3  -3   9       11.71        8.09      5.27 o 
   4  -3   9      174.57      151.56     10.55 o 
   5  -3   9        4.10        5.98      7.03 o 
   6  -3   9        2.28        0.35      7.03 o 
   7  -3   9        2.98        2.11      7.03 o 
 -12  -2   9        4.89       26.73      9.14 o 
 -11  -2   9       10.27        8.79      7.74 o 
 -10  -2   9        0.47       -7.38      7.38 o 
  -9  -2   9      207.40      194.47     12.31 o 
  -8  -2   9       64.80       66.46      7.38 o 
  -7  -2   9       14.06        9.85      4.92 o 
  -6  -2   9      202.59      182.86     10.20 o 
  -5  -2   9       74.69       72.09      7.03 o 
  -4  -2   9       13.43       11.60      4.22 o 
  -3  -2   9       24.26       13.71      4.57 o 
  -2  -2   9        9.93       14.77      4.57 o 
  -1  -2   9      413.45      416.01     14.77 o 
   0  -2   9        3.52        8.09      4.22 o 
   1  -2   9      359.44      328.80     13.36 o 
   2  -2   9       32.45       43.25      5.98 o 
   3  -2   9       36.02       47.47      7.38 o 
   4  -2   9        5.25        7.03      6.68 o 
   5  -2   9        7.06       11.96      6.68 o 
   6  -2   9       15.75        7.38      8.09 o 
   7  -2   9        0.20       -2.46      8.09 o 
 -13  -1   9       39.21       26.02     10.20 o 
 -12  -1   9      157.29      160.93      9.80 o 
 -11  -1   9        3.98        8.94      5.45 o 
 -10  -1   9       93.55       95.23      6.83 o 
  -9  -1   9      265.92      283.44      9.91 o 
  -8  -1   9       20.61       28.61      4.70 o 
  -7  -1   9      213.96      229.79      7.81 o 
  -6  -1   9       54.71       55.06      4.30 o 
  -5  -1   9       18.29       16.10      3.23 o 
  -4  -1   9      455.43      465.82     10.41 o 
  -3  -1   9      138.34      126.93      5.06 o 
  -2  -1   9       45.10       46.12      3.55 o 
  -1  -1   9      230.51      227.99      6.91 o 
   0  -1   9      109.86      112.45      5.06 o 
   1  -1   9       41.81       47.85      4.10 o 
   2  -1   9        3.35        6.25      3.45 o 
   3  -1   9        0.01       -1.44      3.85 o 
   4  -1   9       23.52       29.54      6.68 o 
   5  -1   9        3.88        5.27      6.68 o 
   6  -1   9       13.13        3.52      7.03 o 
   7  -1   9       12.57       10.90      8.09 o 
 -13   0   9       12.81       17.10      7.58 o 
 -12   0   9        0.05       -6.24     10.55 o 
 -11   0   9       56.31       72.75      8.97 o 
 -10   0   9       49.91       54.24      6.06 o 
  -9   0   9       34.64       32.63      5.09 o 
  -8   0   9       99.05       94.07      5.84 o 
  -7   0   9       41.63       33.29      4.48 o 
  -6   0   9       88.72       82.73     10.37 o 
  -5   0   9       24.18       17.21      3.60 o 
  -4   0   9       76.68       71.77      4.46 o 
  -3   0   9       73.38       77.36      9.67 o 
  -2   0   9      161.86      179.96     12.13 o 
  -1   0   9       25.52       30.06      3.60 o 
   0   0   9       16.39        9.49      6.15 o 
   1   0   9        6.79        3.43      3.60 o 
   2   0   9        0.38        3.44      4.10 o 
   3   0   9      111.37      125.37      6.71 o 
   4   0   9       49.54       35.42      5.34 o 
   5   0   9        4.70       11.24      5.20 o 
   6   0   9       36.97       40.09      9.49 o 
   7   0   9       21.88       41.14     10.20 o 
 -13   1   9        3.72        7.09      6.59 o 
 -12   1   9       25.54       28.89      6.34 o 
 -11   1   9        0.00       -5.45      5.45 o 
 -10   1   9       34.42       46.42      5.84 o 
  -9   1   9      144.42      137.40     14.07 o 
  -8   1   9       47.49       50.79      5.09 o 
  -7   1   9      609.19      612.88     15.30 o 
  -6   1   9        6.48        3.94      3.45 o 
  -5   1   9       63.51       59.78      4.21 o 
  -4   1   9      119.14      117.13      5.22 o 
  -3   1   9        0.15       -2.64      3.16 o 
  -2   1   9        0.82        1.41      3.23 o 
  -1   1   9        1.52        0.70      3.23 o 
   0   1   9       40.17       38.67      5.80 o 
   1   1   9        7.16       -2.02      3.85 o 
   2   1   9       16.82       23.03      8.62 o 
   3   1   9        0.28       -1.64      4.35 o 
   4   1   9        5.05        4.48      4.56 o 
   5   1   9        8.76        7.75      5.59 o 
   6   1   9        7.24       14.01      5.65 o 
 -12   2   9       24.94       18.96      6.83 o 
 -11   2   9        8.24       -4.40      6.15 o 
 -10   2   9       29.61       21.77      5.59 o 
  -9   2   9        4.84       13.71      8.62 o 
  -8   2   9       78.37       54.64      5.45 o 
  -7   2   9      439.18      427.07     11.54 o 
  -6   2   9      389.87      386.13     10.43 o 
  -5   2   9       82.42       85.44      5.22 o 
  -4   2   9     1233.43     1278.06     23.84 o 
  -3   2   9      701.96      697.37     17.06 o 
  -2   2   9        1.57       -3.52      3.52 o 
  -1   2   9      198.75      199.51      7.20 o 
   0   2   9      109.05      108.53      5.97 o 
   1   2   9       38.51       41.68      4.72 o 
   2   2   9        0.52       -2.95      4.92 o 
   3   2   9       74.61       71.09      5.95 o 
   4   2   9        8.28       15.85      5.06 o 
   5   2   9        0.80        0.31      5.84 o 
   6   2   9        0.24       -5.80      6.86 o 
 -12   3   9        5.99        3.16     11.96 o 
 -11   3   9       21.11       33.08      6.45 o 
 -10   3   9       30.89       27.19      5.20 o 
  -9   3   9      282.70      271.12      9.91 o 
  -8   3   9       28.75       47.82      5.59 o 
  -7   3   9     1160.65     1181.57     34.11 o 
  -6   3   9       82.99       62.40      5.20 o 
  -5   3   9       41.62       39.97      4.10 o 
  -4   3   9      414.18      404.90     10.76 o 
  -3   3   9       10.91        6.86      3.80 o 
  -2   3   9        7.66        1.97      3.71 o 
  -1   3   9       28.80       26.61      4.35 o 
   0   3   9      311.08      323.92     10.05 o 
   1   3   9      230.21      214.52      9.49 o 
   2   3   9        6.82        9.00      4.60 o 
   3   3   9       27.36       25.94      5.20 o 
   4   3   9        0.01       -0.27      5.98 o 
   5   3   9        8.31        5.42      6.20 o 
 -12   4   9        2.45        9.49     10.20 o 
 -11   4   9        0.01       -1.41      7.74 o 
 -10   4   9       93.63       94.60     10.20 o 
  -9   4   9       47.18       47.02     10.55 o 
  -8   4   9       45.24       46.25      5.65 o 
  -7   4   9      243.68      248.64      8.86 o 
  -6   4   9       11.16        9.30      4.30 o 
  -5   4   9       85.11       73.99      5.49 o 
  -4   4   9       20.71       16.04      4.14 o 
  -3   4   9        2.91       -0.28      3.80 o 
  -2   4   9      259.08      249.23      8.61 o 
  -1   4   9        2.49       -1.84      3.96 o 
   0   4   9       41.91       44.76      7.56 o 
   1   4   9        0.92       -1.45      7.21 o 
   2   4   9       95.51       93.81      7.03 o 
   3   4   9        3.59       -1.44      5.34 o 
   4   4   9        2.44       -0.74      5.84 o 
   5   4   9        0.34       -3.36      6.59 o 
 -11   5   9        0.18       -8.44      9.49 o 
 -10   5   9        2.45       -4.57      8.79 o 
  -9   5   9        4.63       -7.74      8.09 o 
  -8   5   9       12.45       16.18      7.38 o 
  -7   5   9       21.63       15.47      6.68 o 
  -6   5   9       18.55       12.66      7.03 o 
  -5   5   9        1.28       -4.22      7.03 o 
  -4   5   9      186.25      190.95     11.96 o 
  -3   5   9      131.37      137.50     10.90 o 
  -2   5   9       29.13       36.57      8.09 o 
  -1   5   9        6.76        0.35      6.68 o 
   0   5   9       54.91       57.67      8.79 o 
   1   5   9       17.53       29.19      8.44 o 
   2   5   9        2.29        2.11      7.03 o 
   3   5   9        5.98        6.68      7.74 o 
   4   5   9       19.02        0.00      9.49 o 
 -10   6   9        7.94        4.57      8.79 o 
  -9   6   9       10.30       -5.63      9.14 o 
  -8   6   9        3.83       -1.41      7.38 o 
  -7   6   9       88.69       86.86     10.55 o 
  -6   6   9        6.04        4.92      7.74 o 
  -5   6   9      137.97      143.83     11.60 o 
  -4   6   9        9.67       22.51      8.09 o 
  -3   6   9       53.61       42.90      7.74 o 
  -2   6   9       16.37       12.66      6.68 o 
  -1   6   9       31.14       31.30      8.44 o 
   0   6   9      201.27      199.04     13.36 o 
   1   6   9       28.76       25.67      9.14 o 
   2   6   9       70.61       87.91     11.25 o 
   3   6   9       68.55       48.18     10.90 o 
  -9   7   9       29.43       26.02     10.90 o 
  -8   7   9        3.68        8.09      9.14 o 
  -7   7   9       46.99       52.05      9.85 o 
  -6   7   9        1.32       -3.16      8.44 o 
  -5   7   9       31.11       35.17      8.44 o 
  -4   7   9       39.86       35.17      9.49 o 
  -3   7   9        0.04        5.63      8.44 o 
  -2   7   9       64.27       61.19      9.14 o 
  -1   7   9        0.52       12.66      8.79 o 
   0   7   9        0.31        1.41      8.44 o 
   1   7   9       46.57       62.95     11.25 o 
  -8   8   9        3.29        9.85     10.55 o 
  -7   8   9        0.22       -1.05      8.44 o 
  -6   8   9        0.01        4.22      8.44 o 
  -5   8   9        8.37       23.56      9.14 o 
  -4   8   9        0.95       11.60      8.44 o 
  -3   8   9        0.87       11.60      9.49 o 
  -2   8   9       20.94       24.26      8.79 o 
  -1   8   9        0.80        0.00      8.79 o 
   0   8   9        6.25       -3.87      9.85 o 
  -3 -12  10        2.87       -0.35      9.14 o 
  -2 -12  10        0.05       -2.11      7.74 o 
  -1 -12  10        1.72        6.68      8.09 o 
   0 -12  10       19.81       21.45      8.79 o 
  -6 -11  10       57.25       70.33     10.20 o 
  -5 -11  10        9.89       14.07      8.09 o 
  -4 -11  10      131.31      146.64     13.01 o 
  -3 -11  10        4.50       14.42      8.79 o 
  -2 -11  10        2.72        3.52      7.74 o 
  -1 -11  10       52.52       34.81      8.44 o 
   0 -11  10        1.64        3.16      7.38 o 
   1 -11  10        1.43        4.92      8.44 o 
   2 -11  10       63.30       52.40     11.96 o 
   3 -11  10        2.84        7.38     10.55 o 
  -7 -10  10       56.58       61.89      9.49 o 
  -6 -10  10       10.54       23.56      8.44 o 
  -5 -10  10        3.14        0.00      7.74 o 
  -4 -10  10       20.82       13.36      7.38 o 
  -3 -10  10        0.36       -4.22      7.38 o 
  -2 -10  10        0.29       -6.33      6.33 o 
  -1 -10  10       18.57       20.75      8.09 o 
   0 -10  10       34.85       48.88      8.09 o 
   1 -10  10       45.15       55.21      8.44 o 
   2 -10  10        0.34        4.22      8.09 o 
   3 -10  10       28.65       26.02     10.20 o 
  -9  -9  10        9.82       21.80      9.14 o 
  -8  -9  10      117.03      133.28     11.96 o 
  -7  -9  10       44.52       25.67      9.14 o 
  -6  -9  10        9.21        6.89      7.03 o 
  -5  -9  10       50.67       60.27      5.81 o 
  -4  -9  10       20.99       25.90      9.14 o 
  -3  -9  10      167.32      171.55      7.94 o 
  -2  -9  10        2.09        1.03      4.21 o 
  -1  -9  10        9.77       14.00      5.09 o 
   0  -9  10       25.10       37.94     13.54 o 
   1  -9  10        1.59        8.09     10.90 o 
   2  -9  10       98.75      103.98      6.96 o 
   3  -9  10        1.76        4.18      5.91 o 
 -10  -8  10        0.34       -4.22      8.09 o 
  -9  -8  10        5.75       11.25      8.44 o 
  -8  -8  10      134.01      150.86     11.96 o 
  -7  -8  10        0.39       -7.03      7.03 o 
  -6  -8  10        0.11       -1.76      6.68 o 
  -5  -8  10        4.33        5.27      6.33 o 
  -4  -8  10       52.15       57.48      5.45 o 
  -3  -8  10      223.41      221.32      8.45 o 
  -2  -8  10      139.60      108.80      9.14 o 
  -1  -8  10      405.39      426.13     12.66 o 
   0  -8  10      185.81      185.15      7.81 o 
   1  -8  10        9.77        9.01      5.80 o 
   2  -8  10       17.62       21.34      4.97 o 
   3  -8  10       30.07       23.39      5.09 o 
   4  -8  10        3.46        4.57      7.38 o 
   5  -8  10        3.53       -1.41      8.09 o 
 -10  -7  10        0.02        2.46      8.79 o 
  -9  -7  10       22.08       27.78      7.74 o 
  -8  -7  10        2.33       -3.52      6.68 o 
  -7  -7  10      148.40      152.97     12.31 o 
  -6  -7  10        0.40        7.74      6.68 o 
  -5  -7  10       12.28       11.25      5.98 o 
  -4  -7  10      785.79      788.42     23.91 o 
  -3  -7  10       31.54       36.92      5.98 o 
  -2  -7  10      278.85      285.50      9.55 o 
  -1  -7  10      392.13      423.66     27.78 o 
   0  -7  10        0.01       -2.11      3.98 o 
   1  -7  10       46.22       49.18      5.20 o 
   2  -7  10        2.52        2.29      4.40 o 
   3  -7  10        1.03       -1.76      6.33 o 
   4  -7  10        1.65       -5.98      5.98 o 
   5  -7  10        3.04        6.68      7.74 o 
   6  -7  10        3.79       -5.27      8.79 o 
 -11  -6  10       12.86       13.36      9.49 o 
 -10  -6  10        0.21        5.27      7.38 o 
  -9  -6  10       19.45        5.63      7.38 o 
  -8  -6  10        1.15       -0.70      6.68 o 
  -7  -6  10      200.96      203.26     11.96 o 
  -6  -6  10       20.19       13.36      5.98 o 
  -5  -6  10      165.45      152.62      9.49 o 
  -4  -6  10      154.02      139.96      8.79 o 
  -3  -6  10       34.63       30.24      5.63 o 
  -2  -6  10      280.27      268.32     12.31 o 
  -1  -6  10       10.52        7.65      7.03 o 
   0  -6  10      150.17      139.08      6.71 o 
   1  -6  10      271.11      264.77      8.95 o 
   2  -6  10       12.84        8.79      5.27 o 
   3  -6  10       26.76       30.95      7.03 o 
   4  -6  10       39.66       47.47      7.74 o 
   5  -6  10       22.10       34.46      8.09 o 
   6  -6  10        7.58       -4.57      8.09 o 
 -11  -5  10       35.30       23.56      9.85 o 
 -10  -5  10       52.13       44.66      8.44 o 
  -9  -5  10       84.43       69.28      9.49 o 
  -8  -5  10        1.56        3.16      5.98 o 
  -7  -5  10       19.86       11.60      6.68 o 
  -6  -5  10      205.66      199.04     11.60 o 
  -5  -5  10      322.61      300.32     13.36 o 
  -4  -5  10       31.82       21.80      5.98 o 
  -3  -5  10       15.69        9.14      4.92 o 
  -2  -5  10        3.57       10.55      4.92 o 
  -1  -5  10      407.86      425.51     15.82 o 
   0  -5  10        7.63        9.85      3.71 o 
   1  -5  10      218.78      236.54      8.33 o 
   2  -5  10       17.87       11.60      6.33 o 
   3  -5  10        2.36       -1.41      5.27 o 
   4  -5  10        0.67       -5.63      5.63 o 
   5  -5  10        0.39        0.70      6.33 o 
   6  -5  10        4.72        6.68      8.44 o 
 -12  -4  10        0.14       -0.35      8.79 o 
 -11  -4  10       17.03       20.75      8.44 o 
 -10  -4  10        3.10        3.52      8.09 o 
  -9  -4  10        0.78        8.79      6.68 o 
  -8  -4  10        2.89        2.11      6.33 o 
  -7  -4  10        5.35        2.81      5.98 o 
  -6  -4  10        5.90       -5.98      5.98 o 
  -5  -4  10        8.02        7.38      5.63 o 
  -4  -4  10      409.39      407.57     15.12 o 
  -3  -4  10        4.86        3.87      4.22 o 
  -2  -4  10      154.21      137.50      8.44 o 
  -1  -4  10       69.56       63.30      6.33 o 
   0  -4  10       10.17       12.42      3.60 o 
   1  -4  10       48.04       51.34      6.33 o 
   2  -4  10        1.07        7.03      5.27 o 
   3  -4  10       32.70       32.35      7.03 o 
   4  -4  10       10.14        8.09      6.33 o 
   5  -4  10        0.92        4.57      7.03 o 
   6  -4  10       29.30       12.66      7.38 o 
 -12  -3  10       13.64        0.35      8.79 o 
 -11  -3  10        0.89       10.55      8.09 o 
 -10  -3  10        0.79        4.92      7.74 o 
  -9  -3  10       12.05       18.29      6.68 o 
  -8  -3  10      148.64      137.85     10.20 o 
  -7  -3  10       16.49       15.82      5.98 o 
  -6  -3  10      306.39      293.28     13.36 o 
  -5  -3  10        1.43       -2.81      5.27 o 
  -4  -3  10      150.85      145.23      8.79 o 
  -3  -3  10       28.14       21.45      5.27 o 
  -2  -3  10      110.58      107.61      8.09 o 
  -1  -3  10      235.98      230.69     11.25 o 
   0  -3  10      158.96      157.19      9.49 o 
   1  -3  10        0.13        2.11      5.63 o 
   2  -3  10        2.98        6.68      5.98 o 
   3  -3  10       10.50       -3.16      6.33 o 
   4  -3  10        4.02        5.27      6.33 o 
   5  -3  10       53.35       58.38      8.44 o 
   6  -3  10        4.40       12.31      8.79 o 
 -12  -2  10        0.47        5.63     10.20 o 
 -11  -2  10       71.31       93.54     11.60 o 
 -10  -2  10        0.73        3.16      7.03 o 
  -9  -2  10      261.92      241.59     13.71 o 
  -8  -2  10       77.31       64.35      7.74 o 
  -7  -2  10      103.26       96.00      9.49 o 
  -6  -2  10       20.22       10.20      5.27 o 
  -5  -2  10       12.66        7.38      5.27 o 
  -4  -2  10       51.37       43.61      5.63 o 
  -3  -2  10       27.20       17.58      5.27 o 
  -2  -2  10       10.31        1.05      4.92 o 
  -1  -2  10       29.34       24.97      5.63 o 
   0  -2  10      120.19      111.83      8.09 o 
   1  -2  10       57.40       63.30      7.38 o 
   2  -2  10        0.30        3.87      5.63 o 
   3  -2  10       43.28       40.09      7.74 o 
   4  -2  10        3.52        3.52      6.33 o 
   5  -2  10       14.48       24.26      7.74 o 
   6  -2  10       49.56       54.51      9.14 o 
 -12  -1  10       29.12       24.62     10.90 o 
 -11  -1  10        6.63        0.00      8.79 o 
 -10  -1  10       15.85        5.98      8.09 o 
  -9  -1  10      383.16      393.51     17.58 o 
  -8  -1  10        1.03       -5.63      5.63 o 
  -7  -1  10        0.27        1.05      6.33 o 
  -6  -1  10      455.48      442.39     16.18 o 
  -5  -1  10      100.36       94.60      7.74 o 
  -4  -1  10       56.43       62.24      6.33 o 
  -3  -1  10        4.12       -1.41      4.92 o 
  -2  -1  10       50.61       37.28      5.98 o 
  -1  -1  10       11.02        6.68      5.27 o 
   0  -1  10       60.01       63.30      6.68 o 
   1  -1  10      155.96      168.80     10.55 o 
   2  -1  10        0.91       -4.92      4.92 o 
   3  -1  10        0.69       -4.57      5.63 o 
   4  -1  10       32.43       30.95      7.03 o 
   5  -1  10       22.82       28.13      8.09 o 
   6  -1  10        4.05        1.41      8.09 o 
 -12   0  10        9.96       20.75      9.14 o 
 -11   0  10        1.73        3.52      8.79 o 
 -10   0  10        9.07       22.15      8.09 o 
  -9   0  10        2.53       -0.52      4.46 o 
  -8   0  10        1.47        2.76      4.60 o 
  -7   0  10      392.17      368.84     10.55 o 
  -6   0  10        6.25        3.34      3.98 o 
  -5   0  10      453.98      454.34     16.53 o 
  -4   0  10       17.14       11.25      5.27 o 
  -3   0  10       41.45       51.69      5.98 o 
  -2   0  10       36.13       47.83      5.98 o 
  -1   0  10        2.52       -0.70      4.57 o 
   0   0  10        0.06        2.11      5.27 o 
   1   0  10       57.75       49.23      7.38 o 
   2   0  10        5.83       -5.27      5.27 o 
   3   0  10        9.19        6.68      5.98 o 
   4   0  10        3.44        8.44      6.68 o 
   5   0  10       34.45       12.31      8.79 o 
   6   0  10        0.08        4.92      9.49 o 
 -12   1  10       12.44       20.19      8.09 o 
 -11   1  10       55.29       60.01     11.08 o 
 -10   1  10       24.03       32.59      5.95 o 
  -9   1  10       58.12       49.33      5.45 o 
  -8   1  10      127.18      131.42     10.37 o 
  -7   1  10        0.44        0.43      3.80 o 
  -6   1  10       24.35       31.12      4.60 o 
  -5   1  10      299.72      277.14      8.58 o 
  -4   1  10       51.43       42.94      4.30 o 
  -3   1  10        9.52        6.38      3.35 o 
  -2   1  10      823.39      807.09     17.03 o 
  -1   1  10        8.42        0.44      4.10 o 
   0   1  10        3.05        4.87      3.85 o 
   1   1  10      141.37      155.74      7.08 o 
   2   1  10       99.34       88.23      7.38 o 
   3   1  10        0.31       -4.97      4.97 o 
   4   1  10        4.10       -3.59      5.34 o 
   5   1  10       25.64       37.80      6.83 o 
 -12   2  10       17.51       18.48      7.08 o 
 -11   2  10        0.74        2.23      5.95 o 
 -10   2  10        7.89       -2.35      5.06 o 
  -9   2  10      106.77      129.81     12.48 o 
  -8   2  10        0.65       -1.40      4.56 o 
  -7   2  10        5.06        1.23      6.15 o 
  -6   2  10      108.29      118.81      6.86 o 
  -5   2  10      466.70      462.99     11.79 o 
  -4   2  10       39.70       45.47      4.81 o 
  -3   2  10      305.83      306.38      9.32 o 
  -2   2  10      184.51      189.10      7.46 o 
  -1   2  10       35.04       34.83      4.72 o 
   0   2  10        3.80        3.47      4.92 o 
   1   2  10       21.08       21.97      4.84 o 
   2   2  10       97.76       91.08      6.71 o 
   3   2  10        1.60       -5.22      5.22 o 
   4   2  10       73.25       77.47      9.14 o 
   5   2  10        7.78        9.20      6.70 o 
 -12   3  10        0.12       -2.80     10.55 o 
 -11   3  10       20.26       25.36      6.56 o 
 -10   3  10        2.41       -1.22      5.56 o 
  -9   3  10       10.71       17.95      5.45 o 
  -8   3  10        4.34        7.11      4.81 o 
  -7   3  10       20.79       13.62      4.56 o 
  -6   3  10       51.36       47.05      5.06 o 
  -5   3  10       43.30       50.44     10.20 o 
  -4   3  10       24.10       23.74      7.21 o 
  -3   3  10      129.41      134.75      6.70 o 
  -2   3  10       10.85       12.71      4.35 o 
  -1   3  10       41.52       38.33      4.97 o 
   0   3  10        9.49       15.27      4.70 o 
   1   3  10       71.11       64.05      9.14 o 
   2   3  10       20.45       34.01      7.56 o 
   3   3  10       30.07       34.93      6.51 o 
   4   3  10       16.41       20.83      6.59 o 
 -11   4  10        0.34        9.49      9.85 o 
 -10   4  10        0.43        6.68      8.79 o 
  -9   4  10       34.83       33.41      9.49 o 
  -8   4  10       48.52       35.52      8.79 o 
  -7   4  10       13.65       15.47      4.81 o 
  -6   4  10       31.27       25.55      4.90 o 
  -5   4  10        6.29        5.09      4.56 o 
  -4   4  10       82.28       93.91      6.31 o 
  -3   4  10       55.63       51.89      5.31 o 
  -2   4  10       20.96       16.01      4.81 o 
  -1   4  10      209.69      226.77     17.23 o 
   0   4  10       16.96       22.83      6.51 o 
   1   4  10      106.89       99.72     11.78 o 
   2   4  10        0.03        4.08      6.33 o 
   3   4  10        1.30       14.24      6.22 o 
 -10   5  10        0.55        1.41      8.79 o 
  -9   5  10        9.63       18.99      8.44 o 
  -8   5  10       76.86       78.77      9.49 o 
  -7   5  10      101.25       97.41      9.85 o 
  -6   5  10       18.98       15.12      8.09 o 
  -5   5  10       12.62       14.07      8.09 o 
  -4   5  10       33.81       40.79      8.79 o 
  -3   5  10       43.64       45.72      8.79 o 
  -2   5  10       33.24       27.43      7.38 o 
  -1   5  10        0.09       -2.11      7.74 o 
   0   5  10       26.78       28.13      8.79 o 
   1   5  10       15.13       23.56      8.44 o 
   2   5  10       26.64       40.44      9.14 o 
 -10   6  10       15.07        8.09     10.55 o 
  -9   6  10       31.06       25.67     10.55 o 
  -8   6  10       19.97       41.14     10.20 o 
  -7   6  10       13.58       11.60      9.14 o 
  -6   6  10        1.11        7.03      7.74 o 
  -5   6  10        1.78        4.22      8.79 o 
  -4   6  10       47.86       42.55      9.49 o 
  -3   6  10        1.77       11.25      8.44 o 
  -2   6  10       51.49       41.14      8.79 o 
  -1   6  10        2.07       -2.11      8.79 o 
   0   6  10       45.14       47.47      9.85 o 
   1   6  10        8.42       11.60      8.44 o 
  -8   7  10        7.45       22.15     10.55 o 
  -7   7  10       67.09       68.57     11.96 o 
  -6   7  10        1.06       -0.70      8.44 o 
  -5   7  10       15.97       35.17     10.55 o 
  -4   7  10       90.33       90.02     11.60 o 
  -3   7  10       17.92        6.68      9.85 o 
  -2   7  10        8.50        6.33      9.85 o 
  -1   7  10       43.79       45.01     10.90 o 
   0   7  10       18.01       26.73      9.49 o 
  -5   8  10        0.17       -4.22     10.90 o 
  -4   8  10       60.84       80.18     12.31 o 
  -5 -11  11        0.00        7.03      9.14 o 
  -4 -11  11        4.86        1.05      8.09 o 
  -3 -11  11        1.30        8.09      8.09 o 
  -2 -11  11        0.44       -0.35      7.74 o 
  -1 -11  11        0.94       -0.35      7.38 o 
   0 -11  11       12.97        8.44      8.09 o 
   1 -11  11       12.55       11.96      9.14 o 
  -7 -10  11        1.56        5.27      9.49 o 
  -6 -10  11       81.75       78.42     10.20 o 
  -5 -10  11       45.94       60.84     10.20 o 
  -4 -10  11        3.77        9.14      7.38 o 
  -3 -10  11       35.98       29.89      9.14 o 
  -2 -10  11        0.32       -3.87      7.03 o 
  -1 -10  11       11.72        7.74      8.09 o 
   0 -10  11        4.49       -0.35      7.03 o 
   1 -10  11        0.11        4.57      8.44 o 
   2 -10  11        0.72        0.35      7.74 o 
  -8  -9  11       22.08       23.56     10.55 o 
  -7  -9  11        4.63        1.05      8.09 o 
  -6  -9  11       67.77       92.49      9.49 o 
  -5  -9  11       10.17        8.57      5.09 o 
  -4  -9  11      113.78      109.42      6.91 o 
  -3  -9  11       26.90       23.12      8.97 o 
  -2  -9  11        2.74       -3.48      4.90 o 
  -1  -9  11       25.76       29.98      6.86 o 
   0  -9  11       52.15       55.69     10.55 o 
   1  -9  11       94.74      109.89     11.08 o 
   2  -9  11       38.18       25.49      5.72 o 
   3  -9  11        2.64       -1.05      8.09 o 
   4  -9  11       23.01       16.18      9.14 o 
  -9  -8  11       45.57       52.75      9.85 o 
  -8  -8  11       60.97       99.52     11.60 o 
  -7  -8  11       15.38       21.80      8.09 o 
  -6  -8  11       23.74       33.41      7.38 o 
  -5  -8  11        4.71       -2.11      6.33 o 
  -4  -8  11       36.42       29.89      7.03 o 
  -3  -8  11       93.60       81.85      8.26 o 
  -2  -8  11      163.31      172.39      7.95 o 
  -1  -8  11      109.82      111.56      6.56 o 
   0  -8  11      223.46      255.32      9.80 o 
   1  -8  11       14.07       10.20     11.08 o 
   2  -8  11       22.18       31.34      5.70 o 
   3  -8  11       13.42       26.02      8.09 o 
   4  -8  11       11.82        3.16      8.44 o 
 -10  -7  11        9.49       18.29      8.09 o 
  -9  -7  11        0.41       -0.35      7.74 o 
  -8  -7  11       13.16       12.66      8.09 o 
  -7  -7  11      138.87      128.00     10.90 o 
  -6  -7  11        6.09       -4.57      5.63 o 
  -5  -7  11       36.28       33.06      7.03 o 
  -4  -7  11        3.09       10.90      5.27 o 
  -3  -7  11      140.69      133.98      9.14 o 
  -2  -7  11       12.47       17.21      4.35 o 
  -1  -7  11        7.58        8.41      4.56 o 
   0  -7  11       80.88       83.84      6.09 o 
   1  -7  11        9.10        2.74      4.39 o 
   2  -7  11        0.01        2.81      5.63 o 
   3  -7  11        9.62        2.81      5.98 o 
   4  -7  11       10.11       14.07      7.74 o 
   5  -7  11        8.63        7.74      7.74 o 
 -10  -6  11       55.78       51.34      9.85 o 
  -9  -6  11        9.09        5.63      6.68 o 
  -8  -6  11      125.76      149.45     13.36 o 
  -7  -6  11       16.49        8.09      6.68 o 
  -6  -6  11        0.15       -3.16      5.63 o 
  -5  -6  11       43.33       41.50      7.03 o 
  -4  -6  11       55.82       47.12      6.68 o 
  -3  -6  11       74.87       60.49      6.68 o 
  -2  -6  11       61.30       55.21      6.33 o 
  -1  -6  11        9.22        9.32      3.98 o 
   0  -6  11       40.84       49.74      5.80 o 
   1  -6  11        0.73       -2.11      4.05 o 
   2  -6  11       20.44       30.24      7.03 o 
   3  -6  11       11.81        8.09      5.98 o 
   4  -6  11        2.69        6.33      7.74 o 
   5  -6  11        0.86       -3.52      7.74 o 
 -11  -5  11       16.12       18.99      8.44 o 
 -10  -5  11        0.07        0.00      8.09 o 
  -9  -5  11       25.25       33.06      7.38 o 
  -8  -5  11        0.03       -4.57      5.98 o 
  -7  -5  11        0.53        0.00      7.03 o 
  -6  -5  11       62.66       45.01      7.38 o 
  -5  -5  11       19.10       18.64      5.63 o 
  -4  -5  11        3.08       10.20      4.92 o 
  -3  -5  11       23.30       38.33      5.98 o 
  -2  -5  11        1.05        1.76      4.57 o 
  -1  -5  11      159.67      152.62      9.85 o 
   0  -5  11        0.49        4.04      4.23 o 
   1  -5  11       29.43       31.30      6.68 o 
   2  -5  11        2.28        2.81      5.98 o 
   3  -5  11        7.84        3.16      5.98 o 
   4  -5  11        0.56       -1.05      7.38 o 
   5  -5  11        6.72       -6.68      6.68 o 
 -11  -4  11        6.78        1.05      8.79 o 
 -10  -4  11       10.79        9.85      8.09 o 
  -9  -4  11        1.49        3.87      6.68 o 
  -8  -4  11       43.00       45.72      7.38 o 
  -7  -4  11       72.80       84.40      8.44 o 
  -6  -4  11      393.08      342.16     15.12 o 
  -5  -4  11      101.38      119.56      9.14 o 
  -4  -4  11       49.38       47.12      6.33 o 
  -3  -4  11        1.33        3.52      5.27 o 
  -2  -4  11        7.91       15.12      5.63 o 
  -1  -4  11        6.26        5.63      5.63 o 
   0  -4  11        7.16       10.55      5.98 o 
   1  -4  11       63.51       57.67      7.38 o 
   2  -4  11       28.78       35.17      6.68 o 
   3  -4  11        8.79       17.93      7.38 o 
   4  -4  11        9.52       14.07      7.03 o 
   5  -4  11        1.57       -4.22      7.74 o 
 -12  -3  11       14.02       26.37     10.90 o 
 -11  -3  11       12.91       14.77      8.79 o 
 -10  -3  11        6.12        9.85      8.09 o 
  -9  -3  11        0.09        4.22      7.03 o 
  -8  -3  11        1.80       13.01      8.09 o 
  -7  -3  11      277.98      243.70     13.36 o 
  -6  -3  11       27.20       41.50      7.38 o 
  -5  -3  11        3.40       -3.52      5.63 o 
  -4  -3  11      165.57      158.60      9.85 o 
  -3  -3  11        5.72       13.36      4.92 o 
  -2  -3  11        3.00       -3.52      4.57 o 
  -1  -3  11      217.46      223.30     11.60 o 
   0  -3  11       41.72       32.70      5.98 o 
   1  -3  11       78.11       74.90      7.74 o 
   2  -3  11       12.17        9.14      6.33 o 
   3  -3  11        3.08       -2.46      5.98 o 
   4  -3  11       28.64       24.62      7.38 o 
   5  -3  11        0.03       -5.98      8.44 o 
 -12  -2  11        0.68        7.74      9.14 o 
 -11  -2  11       28.99       39.39     10.20 o 
 -10  -2  11       43.17       36.57      9.14 o 
  -9  -2  11        0.29        7.74      7.38 o 
  -8  -2  11      141.62      131.17     10.20 o 
  -7  -2  11      237.51      257.06     13.01 o 
  -6  -2  11       12.54        3.87      5.63 o 
  -5  -2  11       76.78       75.25      7.74 o 
  -4  -2  11      461.83      477.20     17.23 o 
  -3  -2  11        1.79        3.87      4.92 o 
  -2  -2  11      110.55      109.72      8.44 o 
  -1  -2  11       59.00       53.80      6.68 o 
   0  -2  11        0.39       -4.92      4.92 o 
   1  -2  11      119.69      114.29      9.14 o 
   2  -2  11        6.72        3.87      5.63 o 
   3  -2  11        0.29        1.41      6.33 o 
   4  -2  11       14.30        3.87      7.74 o 
   5  -2  11        4.27        6.33      7.74 o 
 -12  -1  11       14.11       16.53     10.20 o 
 -11  -1  11        6.67       -0.70      8.79 o 
 -10  -1  11        0.93       -6.68      6.68 o 
  -9  -1  11        0.22        0.70      7.38 o 
  -8  -1  11        0.06       -5.63      5.63 o 
  -7  -1  11        7.18        0.70      4.92 o 
  -6  -1  11       38.08       46.77      6.33 o 
  -5  -1  11       23.39       23.56      5.63 o 
  -4  -1  11       15.05        3.16      5.27 o 
  -3  -1  11       99.90      104.09      8.09 o 
  -2  -1  11       11.05        8.09      5.27 o 
  -1  -1  11      246.43      252.14     12.31 o 
   0  -1  11      135.94      130.82      9.85 o 
   1  -1  11       10.68       15.47      5.98 o 
   2  -1  11       13.06        7.03      6.33 o 
   3  -1  11        8.16       -4.22      6.33 o 
   4  -1  11        0.44       -0.35      7.38 o 
   5  -1  11        4.86       -0.70      8.79 o 
 -12   0  11       14.78       12.31      8.79 o 
 -11   0  11       14.99        4.22      8.44 o 
 -10   0  11       83.84      104.44     10.55 o 
  -9   0  11      240.30      254.25     13.71 o 
  -8   0  11        1.53       -1.05      6.33 o 
  -7   0  11      211.05      190.95     11.25 o 
  -6   0  11      226.37      218.03     11.60 o 
  -5   0  11      191.05      176.53     10.55 o 
  -4   0  11       18.73       17.93      5.63 o 
  -3   0  11       58.87       45.36      7.03 o 
  -2   0  11       37.81       49.94      7.03 o 
  -1   0  11      144.61      152.27     10.20 o 
   0   0  11      443.60      464.54     18.29 o 
   1   0  11       49.47       54.51      7.38 o 
   2   0  11       51.92       39.74      7.74 o 
   3   0  11       44.60       50.99      8.44 o 
   4   0  11        1.10        0.00      8.09 o 
   5   0  11        6.18        3.16      8.44 o 
 -12   1  11        6.95       -0.70      9.49 o 
 -11   1  11       19.42       19.34      9.14 o 
 -10   1  11        0.83       10.90      8.09 o 
  -9   1  11       16.31       17.58      6.68 o 
  -8   1  11        3.29       -0.35      5.63 o 
  -7   1  11       21.22       26.37      5.98 o 
  -6   1  11       14.87        3.52      5.27 o 
  -5   1  11       23.23       29.89      6.33 o 
  -4   1  11      234.59      221.54     11.25 o 
  -3   1  11      106.51       91.78      8.09 o 
  -2   1  11      259.16      261.28     12.66 o 
   0   1  11       20.07       11.96      5.98 o 
   1   1  11      290.60      305.94     14.77 o 
   2   1  11       29.88       23.21      8.09 o 
   3   1  11        2.65       -1.76      8.09 o 
   4   1  11        2.44       -0.35      7.74 o 
 -11   2  11        1.82        8.79      8.79 o 
 -10   2  11        1.03        8.79      7.03 o 
  -9   2  11       17.38       20.75      6.68 o 
  -8   2  11       41.58       41.11     17.23 o 
  -7   2  11       93.31       97.52     10.37 o 
  -6   2  11        1.17        3.46      5.63 o 
  -5   2  11      215.52      220.75     10.20 o 
  -4   2  11      106.16       98.85      6.20 o 
  -3   2  11        2.05       -1.11      4.14 o 
  -2   2  11       74.20       78.17      5.70 o 
  -1   2  11       31.76       43.24      5.63 o 
   0   2  11       41.42       41.50      7.74 o 
   1   2  11        2.80        5.98      7.03 o 
   2   2  11        0.25        1.41      6.68 o 
   3   2  11       41.29       49.94      9.85 o 
   4   2  11        0.67        1.41      7.74 o 
 -11   3  11       12.89        3.18      6.50 o 
 -10   3  11        0.31       -0.44      5.91 o 
  -9   3  11       90.27       81.80      6.84 o 
  -8   3  11        1.86        6.20      5.20 o 
  -7   3  11       22.29       17.70      7.21 o 
  -6   3  11       38.96       44.31      5.31 o 
  -5   3  11        1.83       -4.46      4.46 o 
  -4   3  11        5.57        1.34      4.46 o 
  -3   3  11        5.55        5.19      4.30 o 
  -2   3  11        9.76       19.32      6.51 o 
  -1   3  11        2.60       -0.52      4.70 o 
   0   3  11       20.61       18.04      6.33 o 
   1   3  11       16.51       19.81      6.06 o 
   2   3  11        1.34        5.66      5.95 o 
   3   3  11        9.23        1.30     12.31 o 
 -10   4  11        3.73        8.44      9.85 o 
  -9   4  11       43.56       40.79     10.20 o 
  -8   4  11        0.01        6.33      8.44 o 
  -7   4  11        4.40        6.33      8.09 o 
  -6   4  11       35.32       46.42      8.79 o 
  -5   4  11       34.36       38.68      8.79 o 
  -4   4  11       36.04       39.03      8.79 o 
  -3   4  11        8.74        2.46      8.09 o 
  -2   4  11      189.07      208.05      9.01 o 
  -1   4  11        0.39       -2.24      6.86 o 
   0   4  11        0.12       -5.45      5.45 o 
   1   4  11       44.31       44.79      6.59 o 
   2   4  11        9.13       -0.04      6.45 o 
  -9   5  11       16.27       24.97      9.85 o 
  -8   5  11        3.51       -2.81      8.79 o 
  -7   5  11       52.88       73.50     10.90 o 
  -6   5  11       72.25       72.44     10.90 o 
  -5   5  11        2.19        3.87      8.79 o 
  -4   5  11      118.51      109.37     11.60 o 
  -3   5  11        1.33        0.70      8.44 o 
  -2   5  11        0.23        4.57      7.38 o 
  -1   5  11       34.88       59.78     10.20 o 
   0   5  11       32.62       26.37      9.85 o 
   1   5  11       15.12       14.42      9.85 o 
  -8   6  11       57.98       63.30     11.96 o 
  -7   6  11       69.24      113.59     11.96 o 
  -6   6  11      151.90      169.15     13.36 o 
  -5   6  11        7.90        6.33      9.85 o 
  -4   6  11       52.90       47.83     10.55 o 
  -3   6  11       37.44       39.39     10.55 o 
  -2   6  11       17.79       28.13      9.85 o 
  -1   6  11        2.01        4.22      9.49 o 
  -6   7  11       24.77       23.56     11.25 o 
  -5   7  11       18.29       17.93     11.25 o 
  -4   7  11        0.11        0.70     10.20 o 
  -3 -11  12        0.88       41.85     10.90 o 
  -2 -11  12        3.37       -8.09      8.09 o 
  -6 -10  12       74.79      101.98     12.31 o 
  -5 -10  12        1.07       17.58      9.49 o 
  -4 -10  12        1.50       -3.16      8.79 o 
  -3 -10  12       35.55       32.35      8.79 o 
  -2 -10  12       54.33       52.05     10.20 o 
  -1 -10  12       24.26       24.62      9.49 o 
   0 -10  12       26.76       24.26      8.44 o 
   1 -10  12       23.77       15.82      9.49 o 
  -7  -9  12        6.05       28.84      8.79 o 
  -6  -9  12       85.19       84.75     10.20 o 
  -5  -9  12        2.77       -3.45      5.40 o 
  -4  -9  12        5.18       -2.29      6.51 o 
  -3  -9  12        4.44        8.18      5.32 o 
  -2  -9  12        8.99       11.57      5.49 o 
  -1  -9  12       65.59       72.15      6.81 o 
   0  -9  12       41.78       33.21      5.84 o 
   1  -9  12       87.94      109.29      7.71 o 
   2  -9  12      141.69      161.41     12.31 o 
  -8  -8  12        8.65       16.53      8.79 o 
  -7  -8  12        7.56        4.57      7.74 o 
  -6  -8  12        5.39       -1.76      7.03 o 
  -5  -8  12       65.89       62.60      8.79 o 
  -4  -8  12        0.23       -4.60      4.60 o 
  -3  -8  12        9.00        8.47      4.60 o 
  -2  -8  12       49.74       57.78      5.95 o 
  -1  -8  12        8.91       14.20      5.09 o 
   0  -8  12        2.42        1.41      4.97 o 
   1  -8  12        8.22        7.35      5.45 o 
   2  -8  12       10.08       14.07      7.03 o 
   3  -8  12       25.91       31.30      9.14 o 
  -9  -7  12        0.00       -2.46     10.20 o 
  -8  -7  12       24.29       28.84      8.09 o 
  -7  -7  12        1.60        6.68      7.38 o 
  -6  -7  12      128.14      132.93     10.20 o 
  -5  -7  12        0.23       -1.05      5.27 o 
  -4  -7  12       23.02       28.48      5.98 o 
  -3  -7  12        3.10       -0.70      5.98 o 
  -2  -7  12       13.62       12.66      4.90 o 
  -1  -7  12        6.81        8.59      6.51 o 
   0  -7  12       44.21       39.09      5.59 o 
   1  -7  12        0.03        2.46      7.03 o 
   2  -7  12       30.76       16.18      7.38 o 
   3  -7  12        0.31        9.14      7.03 o 
   4  -7  12        6.61       -3.52      8.44 o 
 -10  -6  12       14.33       13.01      8.79 o 
  -9  -6  12       55.48       71.39     11.96 o 
  -8  -6  12        2.47       -7.03      7.03 o 
  -7  -6  12        2.08       -5.27      7.03 o 
  -6  -6  12       29.65       26.73      6.68 o 
  -5  -6  12        8.59        4.22      6.33 o 
  -4  -6  12       25.33       34.81      7.03 o 
  -3  -6  12       16.40       17.93      5.63 o 
  -2  -6  12       11.52       10.20      6.33 o 
  -1  -6  12        0.40       -4.14      4.14 o 
   0  -6  12        9.30       14.38      7.03 o 
   1  -6  12       22.99       37.28      7.74 o 
   2  -6  12        0.32       11.25      7.03 o 
   3  -6  12        0.15        0.35      7.74 o 
   4  -6  12        3.05        3.87      8.44 o 
 -10  -5  12       22.27       28.48      8.09 o 
  -9  -5  12       34.90       47.12      9.49 o 
  -8  -5  12       78.45       79.83     10.20 o 
  -7  -5  12        5.64       11.96      7.03 o 
  -6  -5  12        0.00       -5.63      5.63 o 
  -5  -5  12        0.09       -1.41      5.27 o 
  -4  -5  12       29.45       27.08      6.68 o 
  -3  -5  12      100.75      103.74      8.44 o 
  -2  -5  12        4.73        1.41      5.27 o 
  -1  -5  12       22.82       21.10      5.98 o 
   0  -5  12        1.45       -5.63      5.63 o 
   1  -5  12        6.92       10.55      6.33 o 
   2  -5  12        0.51        7.03      7.03 o 
   3  -5  12        0.09        4.57      7.74 o 
   4  -5  12        8.26       11.60      8.79 o 
 -11  -4  12        3.66       -3.52      8.09 o 
 -10  -4  12       46.23       56.27      9.49 o 
  -9  -4  12        3.05        3.87      7.74 o 
  -8  -4  12       32.81       45.72      7.74 o 
  -7  -4  12       29.95       35.87      8.09 o 
  -6  -4  12       36.02       32.70      7.38 o 
  -5  -4  12      131.73      125.89      9.14 o 
  -4  -4  12      320.57      310.51     14.07 o 
  -3  -4  12       34.89       27.08      6.68 o 
  -2  -4  12       39.14       28.48      7.03 o 
  -1  -4  12      118.90      115.70      9.49 o 
   0  -4  12        1.07       -4.57      5.63 o 
   1  -4  12        0.05        2.81      6.68 o 
   2  -4  12        6.12        5.27      6.33 o 
   3  -4  12        3.71        0.70      7.74 o 
   4  -4  12        0.08       -3.52      7.03 o 
 -11  -3  12       20.18       22.15      8.79 o 
 -10  -3  12        2.94        7.38      8.79 o 
  -9  -3  12       53.00       71.74      9.85 o 
  -8  -3  12        5.81        0.70      7.03 o 
  -7  -3  12       62.47       40.09      8.09 o 
  -6  -3  12      673.71      623.14     22.15 o 
  -5  -3  12       56.63       52.05      7.38 o 
  -4  -3  12      158.33      141.02      9.85 o 
  -3  -3  12      111.66       98.46      8.44 o 
  -2  -3  12        0.52       -0.35      5.27 o 
  -1  -3  12      140.21      143.48     10.20 o 
   0  -3  12        7.08        1.41      5.63 o 
   1  -3  12        0.80       -3.16      5.98 o 
   2  -3  12        1.64        8.79      7.74 o 
   3  -3  12        4.97        2.81      8.09 o 
   4  -3  12        6.39        7.74      7.74 o 
 -11  -2  12       16.40       10.20      8.44 o 
 -10  -2  12        0.31        2.11      8.79 o 
  -9  -2  12       13.73        9.85      6.68 o 
  -8  -2  12       83.03       95.65      9.14 o 
  -7  -2  12       58.84       51.34      7.03 o 
  -6  -2  12        7.35       10.55      5.63 o 
  -5  -2  12       60.99       65.76      7.38 o 
  -4  -2  12        1.94       -5.98      5.98 o 
  -3  -2  12       18.31       14.42      5.63 o 
  -2  -2  12        4.06        2.11      5.27 o 
  -1  -2  12       12.29        8.44      6.68 o 
   0  -2  12        0.84       -4.57      6.33 o 
   1  -2  12       50.66       40.44      7.38 o 
   2  -2  12       17.02        8.09      7.74 o 
   3  -2  12        0.09       -6.33      8.09 o 
   4  -2  12        6.69        2.81      7.74 o 
 -11  -1  12       38.76       42.20     10.55 o 
 -10  -1  12        5.21       21.80      8.44 o 
  -9  -1  12        2.06        1.41      6.33 o 
  -8  -1  12      180.27      199.74     11.96 o 
  -7  -1  12      110.67      113.94      9.85 o 
  -6  -1  12        1.17       -5.98      5.98 o 
  -5  -1  12      287.25      276.05     13.36 o 
  -4  -1  12      190.81      197.98     11.25 o 
  -3  -1  12       63.17       75.61      7.74 o 
  -2  -1  12       13.20        2.11      5.27 o 
  -1  -1  12       36.70       54.86      7.38 o 
   0  -1  12       13.97       16.53      6.68 o 
   1  -1  12       41.31       43.61      8.44 o 
   2  -1  12        3.94       -5.63      6.33 o 
   3  -1  12       20.95       16.18      8.44 o 
   4  -1  12        9.14       -0.35      8.09 o 
 -11   0  12        2.85        7.74      8.44 o 
 -10   0  12       50.69       61.54      9.14 o 
  -9   0  12        6.95        6.33      7.03 o 
  -8   0  12        4.44       -5.98      5.98 o 
  -7   0  12       12.96       12.31      6.68 o 
  -6   0  12        5.44        8.79      5.63 o 
  -5   0  12       77.49       75.96      7.74 o 
  -4   0  12        6.04       18.29      6.68 o 
  -3   0  12      153.14      146.99     10.55 o 
  -2   0  12       72.61       67.87      8.79 o 
  -1   0  12       45.18       61.89      8.44 o 
   0   0  12      234.10      258.12     14.07 o 
   1   0  12       13.11        7.03      6.33 o 
   2   0  12       28.47       30.95      8.09 o 
   3   0  12       67.41       78.07     10.90 o 
 -11   1  12        9.64        8.09      8.79 o 
 -10   1  12        0.02       -2.46      7.74 o 
  -9   1  12       23.52       22.51      7.38 o 
  -8   1  12        0.05       -0.70      6.68 o 
  -7   1  12       25.95       27.78      7.03 o 
  -6   1  12       10.02       -5.98      5.98 o 
  -5   1  12        7.39        9.14      5.63 o 
  -4   1  12       35.69       42.55      7.03 o 
  -3   1  12      105.97      105.50      9.49 o 
  -2   1  12        0.65        8.79      6.68 o 
  -1   1  12      161.94      174.42     11.60 o 
   0   1  12        0.46        4.57      7.03 o 
   1   1  12       30.38       39.39      8.79 o 
   2   1  12        0.96       14.42      8.79 o 
   3   1  12        2.55        1.76      8.09 o 
 -11   2  12        0.63        5.98      8.44 o 
 -10   2  12        0.05       -2.81      7.74 o 
  -9   2  12        0.03        9.14      7.74 o 
  -8   2  12        3.78        8.44      7.03 o 
  -7   2  12       26.71       21.10      7.03 o 
  -6   2  12       24.84       28.84      7.38 o 
  -5   2  12        8.55        5.63      6.68 o 
  -4   2  12       24.85       33.76      7.38 o 
  -3   2  12        1.93        0.70      6.68 o 
  -2   2  12        0.26        4.92      7.03 o 
  -1   2  12        3.83        4.92      7.03 o 
   0   2  12       18.21       28.48      7.74 o 
   1   2  12       35.28       31.65      7.74 o 
   2   2  12       28.28       16.53      9.14 o 
 -10   3  12        0.57       10.20      7.03 o 
  -9   3  12        4.44       -1.41      7.74 o 
  -8   3  12        2.09        3.16      7.38 o 
  -7   3  12       54.87       47.47      8.09 o 
  -6   3  12       52.72       47.83      7.03 o 
  -5   3  12        1.11        2.46      6.68 o 
  -4   3  12      116.95      137.85     10.20 o 
  -3   3  12       14.82       14.42      7.38 o 
  -2   3  12        6.53        3.87      7.03 o 
  -1   3  12      134.37      160.00     11.96 o 
   0   3  12      123.13      149.45     11.60 o 
   1   3  12       65.89       68.22      9.49 o 
  -8   5  12       58.84       71.39     11.96 o 
  -7   5  12        1.82       -7.74     10.20 o 
  -6   5  12       36.68       63.65     11.60 o 
  -5   5  12       45.66       66.11     11.25 o 
  -4   5  12       36.92       40.79     10.55 o 
  -3   5  12       20.93       34.11     10.20 o 
  -2   5  12        0.37        5.27      9.85 o 
  -1   5  12        9.98       12.66     10.55 o 
  -4 -10  13       19.67       33.76     10.55 o 
  -3 -10  13        7.13        3.52      8.79 o 
  -2 -10  13       12.80       15.47      9.85 o 
  -6  -9  13        5.07       -4.57      8.09 o 
  -5  -9  13        1.80        3.49      5.91 o 
  -4  -9  13        6.27        6.10      5.45 o 
  -3  -9  13        2.63        9.79      5.70 o 
  -2  -9  13        0.25        6.70      5.81 o 
  -1  -9  13        3.06        7.32      7.21 o 
   0  -9  13       61.20       61.89      7.26 o 
  -7  -8  13        5.45       14.07      8.09 o 
  -6  -8  13        3.51       -7.03      7.03 o 
  -5  -8  13        0.07       -4.92      7.03 o 
  -4  -8  13       43.74       43.49      5.72 o 
  -3  -8  13        1.30       -5.15      5.15 o 
  -2  -8  13       49.43       57.12      6.00 o 
  -1  -8  13        0.09       -5.09      5.09 o 
   0  -8  13       27.19       29.84      6.20 o 
   1  -8  13        0.44       -0.35      8.09 o 
  -8  -7  13       44.40       22.86      7.74 o 
  -7  -7  13       74.05       85.80     10.20 o 
  -6  -7  13        4.00        7.74      7.38 o 
  -5  -7  13        6.20        9.85      7.03 o 
  -4  -7  13       25.00       32.00      7.38 o 
  -3  -7  13       15.59       14.42      6.68 o 
  -2  -7  13       10.92        9.01      4.81 o 
  -1  -7  13       21.98       21.98      5.65 o 
   0  -7  13        0.13        2.11      7.38 o 
   1  -7  13       13.32        8.79      7.74 o 
   2  -7  13        4.22       -1.41      8.09 o 
  -9  -6  13        0.72        0.35      9.14 o 
  -8  -6  13        0.08        3.16      7.03 o 
  -7  -6  13       66.73       80.53      9.85 o 
  -6  -6  13       57.02       54.16      7.74 o 
  -5  -6  13        8.32        5.27      5.98 o 
  -4  -6  13       98.85      114.29      9.85 o 
  -3  -6  13        0.16        1.05      5.27 o 
  -2  -6  13        0.58       -0.70      6.33 o 
  -1  -6  13       11.14       11.85      4.90 o 
   0  -6  13        1.48       -5.63      5.98 o 
   1  -6  13        0.24       -4.22      7.38 o 
   2  -6  13       14.86        7.03      8.09 o 
 -10  -5  13       63.50       59.78     10.20 o 
  -9  -5  13        4.73        0.70      7.38 o 
  -8  -5  13        4.09       -4.57      7.03 o 
  -7  -5  13        0.01       -6.68      6.68 o 
  -6  -5  13       68.74       64.00      8.44 o 
  -5  -5  13      105.80       91.08      8.79 o 
  -4  -5  13       93.84      103.74      9.49 o 
  -3  -5  13        7.42       15.12      6.68 o 
  -2  -5  13      134.75      151.21     11.25 o 
  -1  -5  13       18.11       17.23      6.68 o 
   0  -5  13       32.40       40.79      8.09 o 
   1  -5  13       34.46       34.46      8.44 o 
   2  -5  13        0.58       -1.41      7.74 o 
   3  -5  13        6.92       -5.63      8.44 o 
 -10  -4  13        3.18       -3.52      9.14 o 
  -9  -4  13       26.18       18.99      8.79 o 
  -8  -4  13       32.13       17.23      8.09 o 
  -7  -4  13        9.65       13.36      6.68 o 
  -6  -4  13       46.59       43.61      8.09 o 
  -5  -4  13      143.52      159.30     11.25 o 
  -4  -4  13       41.76       45.72      7.03 o 
  -3  -4  13       47.94       36.92      6.68 o 
  -2  -4  13       65.86       66.11      8.44 o 
  -1  -4  13       12.06       10.20      6.33 o 
   0  -4  13        0.18        2.46      7.03 o 
   1  -4  13       44.76       53.45      8.79 o 
   2  -4  13       13.73       14.42      8.44 o 
   3  -4  13        1.10       -0.70      7.74 o 
 -10  -3  13       32.42       33.06      8.79 o 
  -9  -3  13        4.20        0.70      7.03 o 
  -8  -3  13       22.71       14.77      7.03 o 
  -7  -3  13       66.07       80.18      8.79 o 
  -6  -3  13       28.80       37.98      7.74 o 
  -5  -3  13       21.94       34.11      6.68 o 
  -4  -3  13       15.30       21.10      7.03 o 
  -3  -3  13       57.26       67.17      8.09 o 
  -2  -3  13       16.21       17.58      6.33 o 
  -1  -3  13       45.58       58.38      8.44 o 
   0  -3  13        1.94        3.87      6.33 o 
   1  -3  13        3.97        0.00      6.68 o 
   2  -3  13        7.24       27.08      8.09 o 
   3  -3  13        0.00        2.46      8.79 o 
 -10  -2  13       54.52       65.76     10.20 o 
  -9  -2  13       15.78        8.44      7.74 o 
  -8  -2  13        9.90       16.18      6.68 o 
  -7  -2  13        1.64        6.68      6.33 o 
  -6  -2  13      100.63      103.74      9.85 o 
  -5  -2  13       80.31       68.22      8.09 o 
  -4  -2  13       80.18       72.79      8.79 o 
  -3  -2  13      184.21      190.95     11.96 o 
  -2  -2  13        8.08       15.47      6.33 o 
  -1  -2  13       66.09       77.01      9.14 o 
   0  -2  13        0.01       -6.33      6.33 o 
   1  -2  13        4.41        3.87      6.68 o 
   2  -2  13        5.09       14.42      8.09 o 
   3  -2  13       24.58       19.69      8.09 o 
 -10  -1  13        3.25       -6.68      6.68 o 
  -9  -1  13       31.50       29.89      8.09 o 
  -8  -1  13       16.29       27.78      7.03 o 
  -7  -1  13        2.33        1.41      5.98 o 
  -6  -1  13       40.05       33.76      6.68 o 
  -5  -1  13       29.99       29.19      7.74 o 
  -4  -1  13       38.16       30.59      7.74 o 
  -3  -1  13       77.61       75.96      8.79 o 
  -2  -1  13        1.55       -5.63      5.63 o 
  -1  -1  13       10.51        8.09      7.03 o 
   0  -1  13       36.88       34.81      8.44 o 
   1  -1  13       24.59       24.26      8.44 o 
   2  -1  13       59.92       53.45      8.79 o 
 -10   0  13       49.23       48.88      9.14 o 
  -9   0  13        3.48       10.90      7.74 o 
  -8   0  13       27.14       31.65      7.38 o 
  -7   0  13       15.09        9.49      6.33 o 
  -6   0  13       58.74       47.83      7.38 o 
  -5   0  13        0.22        4.22      6.68 o 
  -4   0  13        0.32       -2.46      6.68 o 
  -3   0  13        0.01       -5.63      5.63 o 
  -2   0  13        4.42        9.49      7.03 o 
  -1   0  13       33.24       36.57      8.09 o 
   0   0  13        0.06       -5.63      7.38 o 
   1   0  13      134.15      146.99     12.31 o 
   2   0  13        1.66        2.46      8.09 o 
 -10   1  13        9.37       20.04      8.44 o 
  -9   1  13        2.34       14.42      7.74 o 
  -8   1  13       30.09       26.02      8.09 o 
  -7   1  13        0.97        3.87      5.98 o 
  -6   1  13       87.69       96.71      8.79 o 
  -5   1  13        2.89        1.41      6.68 o 
  -4   1  13       70.46       62.24      8.79 o 
  -3   1  13       15.46       13.01      6.68 o 
  -2   1  13       10.52       11.60      7.38 o 
  -1   1  13       43.58       43.61      8.79 o 
   0   1  13        7.90        9.49      8.09 o 
   1   1  13        1.21        4.92      8.44 o 
  -9   2  13       27.89       22.86      8.79 o 
  -8   2  13       19.47       14.42      7.74 o 
  -7   2  13        0.01        1.76      7.38 o 
  -6   2  13       79.03       66.11      8.79 o 
  -5   2  13       92.20      102.68      9.85 o 
  -4   2  13        4.58        0.35      7.38 o 
  -3   2  13       45.15       45.01      8.79 o 
  -2   2  13       42.87       45.01      7.74 o 
  -1   2  13       37.38       40.44      8.09 o 
   0   2  13        0.10       -1.05      7.38 o 
  -8   3  13      123.20      123.78     11.25 o 
  -7   3  13       18.07        2.81      8.09 o 
  -6   3  13       11.77       21.80      8.09 o 
  -5   3  13       56.29       47.12      8.79 o 
  -4   3  13       12.03       19.34      8.44 o 
  -3   3  13        0.66        6.68      8.09 o 
  -2   3  13        9.14       13.36      8.44 o 
  -1   3  13       52.42       70.33      9.85 o 
  -6  -8  14       51.90       51.69      8.79 o 
  -5  -8  14        9.45        9.85      8.09 o 
  -4  -8  14       10.68        6.91      6.00 o 
  -3  -8  14        2.04        1.31      5.59 o 
  -2  -8  14        0.07       -1.19      5.57 o 
  -1  -8  14        0.20        3.69      8.62 o 
  -7  -7  14       31.71       40.79      8.44 o 
  -6  -7  14        4.77        7.38      7.74 o 
  -5  -7  14       22.01       28.84      8.44 o 
  -4  -7  14        0.03       -6.68      7.38 o 
  -3  -7  14        3.48        9.29      6.86 o 
  -2  -7  14       30.93       45.42      6.56 o 
  -1  -7  14        0.03        7.03      7.03 o 
   0  -7  14        6.67       12.66      8.44 o 
  -8  -6  14       12.88       14.07      7.74 o 
  -7  -6  14        8.31        5.27      8.09 o 
  -6  -6  14       27.22       11.25      7.74 o 
  -5  -6  14        9.52       10.55      6.68 o 
  -4  -6  14        4.06       -5.98      5.98 o 
  -3  -6  14       13.28       11.96      7.38 o 
  -2  -6  14        2.96        9.61      9.49 o 
  -1  -6  14       23.96       16.18      7.03 o 
   0  -6  14       12.42       20.40      8.79 o 
   1  -6  14        0.33       -7.38      8.09 o 
  -9  -5  14       30.82       38.68      8.79 o 
  -8  -5  14       15.52        9.49      7.38 o 
  -7  -5  14       28.91       33.41      8.44 o 
  -6  -5  14        6.06       -1.05      7.03 o 
  -5  -5  14       11.15        8.44      6.68 o 
  -4  -5  14       20.84       18.99      6.68 o 
  -3  -5  14      109.14      105.50     10.20 o 
  -2  -5  14       30.64       26.37      8.09 o 
  -1  -5  14       18.20       21.45      7.03 o 
   0  -5  14       18.41       28.84      8.09 o 
   1  -5  14        1.14        4.57      8.44 o 
  -9  -4  14       19.47       26.73      9.14 o 
  -8  -4  14       15.43       24.62      8.44 o 
  -7  -4  14       35.12       39.03      8.09 o 
  -6  -4  14       11.91       11.96      6.68 o 
  -5  -4  14      107.90      115.70     10.20 o 
  -4  -4  14       97.73       84.75      9.14 o 
  -3  -4  14        0.16       -2.46      7.03 o 
  -2  -4  14        2.93       -6.68      7.38 o 
  -1  -4  14        1.36       -5.63      6.68 o 
   0  -4  14       10.39        6.33      7.03 o 
   1  -4  14        1.78       22.51      8.79 o 
  -9  -3  14       31.69       33.06      9.49 o 
  -8  -3  14       44.95       55.21      9.49 o 
  -7  -3  14       73.67       87.21      9.49 o 
  -6  -3  14       20.00       12.31      7.74 o 
  -5  -3  14        1.57       -5.98      5.98 o 
  -4  -3  14       50.04       45.36      8.44 o 
  -3  -3  14        0.32        3.87      6.68 o 
  -2  -3  14       62.15       67.52      8.79 o 
  -1  -3  14       26.01       18.64      8.09 o 
   0  -3  14       19.03       21.10      8.44 o 
   1  -3  14        4.22       14.77      7.74 o 
  -9  -2  14        2.09       12.66      7.74 o 
  -8  -2  14       11.36       11.96      7.38 o 
  -7  -2  14       50.41       49.58      8.09 o 
  -6  -2  14        0.07       -6.68      6.68 o 
  -5  -2  14        5.53        1.76      5.98 o 
  -4  -2  14       37.48       39.03      8.09 o 
  -3  -2  14       18.27       17.93      6.68 o 
  -2  -2  14        7.14        9.14      7.03 o 
  -1  -2  14       31.85       36.57      9.14 o 
   0  -2  14        1.69       -6.33      7.74 o 
   1  -2  14        4.33        2.46      7.38 o 
  -9  -1  14       36.89       39.74      8.44 o 
  -8  -1  14        0.44       -7.74      7.74 o 
  -7  -1  14        5.86       12.66      7.74 o 
  -6  -1  14       72.14       62.24      8.44 o 
  -5  -1  14       19.81        8.79      6.68 o 
  -4  -1  14       31.14       37.98      7.38 o 
  -3  -1  14       31.22       43.96      8.09 o 
  -2  -1  14        8.87        0.70      7.38 o 
  -1  -1  14       22.99       22.86      8.44 o 
   0  -1  14       13.82        9.85      7.74 o 
  -9   0  14        0.39       14.07      7.74 o 
  -8   0  14        2.91        3.16      7.74 o 
  -7   0  14        0.10       14.07      8.09 o 
  -6   0  14       29.52       31.30      7.74 o 
  -5   0  14        0.70        4.92      6.33 o 
  -4   0  14       35.27       34.81      8.44 o 
  -3   0  14        6.50        4.92      6.68 o 
  -2   0  14       12.76       12.31      7.03 o 
  -1   0  14        0.30       -3.87      8.09 o 
   0   0  14        0.00       -1.76      7.38 o 
  -8   1  14       73.31       67.87      9.14 o 
  -7   1  14       27.21       38.33      7.74 o 
  -6   1  14        0.11       -3.52      7.38 o 
  -5   1  14       14.73        5.27      6.68 o 
  -4   1  14       15.61       30.95      8.44 o 
  -3   1  14       13.28       23.21      7.38 o 
  -2   1  14       11.27       15.47      8.09 o 
  -1   1  14       17.90       15.47      8.79 o 
  -7   2  14       28.88       21.45      8.79 o 
  -6   2  14       36.72       58.73      9.49 o 
  -5   2  14        8.98       12.66      8.79 o 
  -4   2  14       50.26       60.13      9.14 o 
  -3   2  14       92.35       96.35     11.25 o 
  -2   2  14       10.75       18.64      9.14 o 
  -6  -6  15        0.22       -2.81      7.74 o 
  -5  -6  15       27.24       28.48      8.44 o 
  -4  -6  15        0.02       -7.74      7.74 o 
  -3  -6  15       14.35       17.93      8.44 o 
  -2  -6  15       40.30       48.53      9.49 o 
  -7  -5  15       12.01       11.25      7.74 o 
  -6  -5  15        4.75       -3.16      7.74 o 
  -5  -5  15        2.14       14.07      7.38 o 
  -4  -5  15        7.93       12.66      8.09 o 
  -3  -5  15       11.56       14.77      8.09 o 
  -2  -5  15       43.12       30.95      8.09 o 
  -7  -4  15        2.12       16.88      8.44 o 
  -6  -4  15       58.34       63.30      9.85 o 
  -5  -4  15       13.84       17.93      7.38 o 
  -4  -4  15       45.08       55.91      9.49 o 
  -3  -4  15        1.36       -4.57      7.74 o 
  -2  -4  15        5.56        2.46      7.38 o 
  -1  -4  15        6.60        3.87      7.38 o 
  -7  -3  15        0.92       -7.03      7.03 o 
  -6  -3  15       38.38       28.84      8.09 o 
  -5  -3  15       17.20        1.05      8.09 o 
  -4  -3  15        0.80        2.11      7.03 o 
  -3  -3  15       31.14       36.22      8.44 o 
  -2  -3  15        0.08       -1.76      8.09 o 
  -1  -3  15        2.55       -1.05      8.44 o 
  -7  -2  15        0.00        3.52      8.09 o 
  -6  -2  15        6.87       22.15      7.38 o 
  -5  -2  15       10.04       10.20      8.09 o 
  -4  -2  15        0.07       -6.68      6.68 o 
  -3  -2  15        7.98        3.87      8.44 o 
  -2  -2  15        0.19       -8.09      8.09 o 
  -7  -1  15        0.06       -4.57      7.03 o 
  -6  -1  15        6.48       -7.74      7.74 o 
  -5  -1  15       15.74       14.77      7.74 o 
  -4  -1  15        5.13        8.79      7.38 o 
  -3  -1  15        0.29       -3.16      7.03 o 
  -2  -1  15        2.65       -7.03      7.38 o 
  -6   0  15       22.74       16.18      8.79 o 
  -5   0  15       16.50       12.31      7.74 o 
  -4   0  15       29.20       30.59      8.44 o 
                                                 
